# Supplementary material for: Exploring the Contribution to ADHD of Genes Involved in Mendelian Disorders Presenting with Hyperactivity and/or Inattention
Source: Genes (Basel). 2021 Dec 30;13(1):93. doi: 10.3390/genes13010093 (PMC8775234; doi:10.3390/genes13010093)
Supplement: Supplementary file 1 [file genes-13-00093-s001.zip]

Archive with 1 entries (1 files):
- genes-1474370-supplementary.xlsx
