# Supplementary material for: Exploring the Contribution to ADHD of Genes Involved in Mendelian Disorders Presenting with Hyperactivity and/or Inattention
Source: Genes (Basel). 2021 Dec 30;13(1):93. doi: 10.3390/genes13010093 (PMC8775234; doi:10.3390/genes13010093)
Supplement: Supplementary file 1 [file genes-13-00093-s001.zip › genes-1474370-supplementary.xlsx]

## Sheet: Table S1
Supplementary Table S1. Complete description of OMIM entries used in the study.
					ADHD symptoms			Behavioral/ Psychiatric symptoms											Other interesting neurological phenotypes
MIM number	Disorder	Gene	Entrez ID	Position (GRCh37)	Hyperactivity	Inattention	Impulsivity	ASD or autistic features	Agressive behavior	Schizophrenia	Psychosis	Depression	Bipolar disorder	Anxiety	Obsessive compulsive traits	Eating disorders	other		Mental retardation	Language problems	Seizures	Ataxia	Cerbellar abnormalities	other BRAIN abnormalities	other	Sleep disorders
#618314	HYPOMAGNESEMIA, SEIZURES, AND MENTAL RETARDATION 2; HOMGSMR2	ATP1A1	476	chr1:116914802-116948069	1			ASD									Self-biting				Generalized seizures - Status epilepticus, recurrent			Cerebral volume loss, Dilated ventricles, Incomplete myelination
#615074	MENTAL RETARDATION, AUTOSOMAL DOMINANT 18; MRD18	GATAD2B	57459	chr1:153777201-153895451	1*												Easy frustration		Intellectual disability	Poor speech
#617796	MENTAL RETARDATION, AUTOSOMAL DOMINANT 52; MRD52	ASH1L	55870	chr1:155305052-155532324	1	1		ASD						Anxiety			Behavioral abnormalities		Delayed development - Intellectual disability	Poor or absent speech	Seizures*			Delayed myelination seen on brain imaging(in some patients)		Sleep disorder
#256800	INSENSITIVITY TO PAIN, CONGENITAL, WITH ANHIDROSIS; CIPA	NTRK1	4914	chr1:156785542-156851642	1*				Susceptibility to rage*								Emotional lability*		Mental retardation / Developmental delay
#213980	CRANIOFACIAL DYSMORPHISM, SKELETAL ANOMALIES, AND MENTAL RETARDATION SYNDROME; CFSMR	TMCO1	54499	chr1:165693528-165738159		1*								Anxiety*			Self mutilation*		Mental retardation	Speech defect / Nonverbal (in some patients)			Cerebellar herniation (rare)	Enlarged or prominent ventricles (in some patients) / Hypoplasia or dysgenesis of the corpus callosum (in some patients) / Cyst of septum pellucidum (in some patients)
#608716	MICROCEPHALY 5, PRIMARY, AUTOSOMAL RECESSIVE; MCPH5	ASPM	259266	chr1:197053257-197115824	1	1													Mental retardation, mild to severe - Delayed motor development	Delayed language development	Seizures (less common)		Cerebellar hypoplasia (in some patients)	Hypoplastic corpus callosum - Small cerebral cortex - Simplified cortical gyration pattern - Small pons - Small frontal lobe Enlarged ventricles - Cortical dysplasia (2 patients)
#617914	MICROCEPHALY 20, PRIMARY, AUTOSOMAL RECESSIVE; MCPH20	KIF14	9928	chr1:200520625-200589862	1	1		Autistic features											Intellectual disability, mild to moderate	Poor speech				Simplified gyral pattern - Small cerebral cortex
#616737	TAKENOUCHI-KOSAKI SYNDROME; TKS	CDC42	998	chr1:22379120-22419439		1		Autistic features									Behavioral disorders		Intellectual disability / Learning disabilities	Poor or absent speech	Seizures*		Cerebellar hypoplasia	White matter abnormalities / Thin corpus callosum / Enlarged ventricles / Periventricular white matter abnormalities / Cortical atrophy
#618185	PERIVENTRICULAR NODULAR HETEROTOPIA 8; PVNH8	ARF1	375	chr1:228270361-228286913	1	1													Developmental disability	Speech delay Language regression (in 1 patient)	Seizures*			Periventricular nodular heterotopia,Delayed myelination - Cerebral underdevelopment - Diminished white matter - Cortical thinning - Vermis atrophy	Spasticity (in 1 patient)
#614756	CEREBELLAR ATAXIA, NONPROGRESSIVE, WITH MENTAL RETARDATION; CANPMR	CAMTA1	23261	chr1:6845384-7829766	1	1			Aggressive behavior								Behavioral difficulties*		Delayed psychomotor development - Mental retardation, mild - Intellectual disability	Speech delay	Seizures*	Ataxia	Cerebellar hypoplasia	Hippocampal atrophy (in 2 siblings) - Cortical atrophy (in 2 siblings)
#274270	DIHYDROPYRIMIDINE DEHYDROGENASE DEFICIENCY	DPYD	1806	chr1:97543299-98386615	1			autism											Mental retardation	Delayed speech development				White matter abnormalities, Cerebral atrophy, Agenesis of the corpus callosum (rare)
#607721	NOONAN SYNDROME-LIKE DISORDER WITH LOOSE ANAGEN HAIR 1; NSLH1	SHOC2	8036	chr10:112679301-112773425	1														Mental retardation				Cerebellar tonsilar ectopia*	Thin corpus callosum*, Decreased white matter volume*, Vertical tentorium*
#204750	2-AMINOADIPIC 2-OXOADIPIC ACIDURIA; AMOXAD	DHTKD1	55526	chr10:12110916-12165227	1	1													Normal intelligence - Mental retardation, mild to severe Delayed psychomotor development	Speech delay
#617302	OPTIC ATROPHY 11; OPA11	YME1L1	10730	chr10:27399040-27443349	1														Intellectual disability	Poor or absent speech		Ataxia	Cerebellar hypoplasia	brain atrophy
#616708	DESANTO-SHINAWI SYNDROME; DESSH	WAC	51322	chr10:28821355-28912041	1	1		Autistic features	Aggressive behavior					Anxiety			Agitation		Delayed psychomotor development	Delayed speech	Seizures*			Thin corpus callosum (in some patients)
#615493	MENTAL RETARDATION, AUTOSOMAL RECESSIVE 37; MRT37	ANK3	288	chr10:61786056-62493284	1				Aggressive behavior										Intellectual disability, mild to severe		Seizures*					Sleep disturbances
#152950	MICROCEPHALY WITH OR WITHOUT CHORIORETINOPATHY, LYMPHEDEMA, OR MENTAL RETARDATION; MCLMR	KIF11	3832	chr10:94352825-94415152	1*	1 (uncommon)			Aggressive behavior*								Agitation*		Normal intelligence*, Mental retardation, mild to moderate		Seizures*			Simplified gyral pattern		Sleep disturbances (rare)
#617864	NEURODEVELOPMENTAL DISORDER WITH OR WITHOUT SEIZURES AND GAIT ABNORMALITIES; NEDSGA	GRIA4	2893	chr11:105480800-105852819		1											Behavioral abnormalities, Stereotypic hand movements		Global developmental delay, variable severity / Intellectual disability, mild to profound	Poor or absent speech	Seizures, variable (in some patients) / Status epilepticus (rare)	Delayed walking / Clumsy gait		Cortical atrophy (patient A) / Thin corpus callosum (patient A)		Sleeping disturbances
#618284	MICROCEPHALY, CATARACTS, IMPAIRED INTELLECTUAL DEVELOPMENT, AND DYSTONIA WITH ABNORMAL STRIATUM; MCIDDS	KCNA4	3739	chr11:30031288-30038577	1	1													Impaired intellectual development	Language delay
#615924	ENCEPHALOPATHY, PROGRESSIVE, WITH OR WITHOUT LIPODYSTROPHY; PELD	BSCL2	26580	chr11:62457734-62477091	1															Language delay, Loss of speech	Seizures	Ataxia		Cerebral atrophy, Atrophy of the caudate, Neuronal loss, Astrogliosis, Axonal spheroids
#618027	COFFIN-SIRIS SYNDROME 7; CSS7	DPF2	5977	chr11:65101225-65120451	1			Stereotypic movements	Temper tantrums						OCD				Intellectual disability, mild to moderate	Delayed speech
#618158	INTELLECTUAL DEVELOPMENTAL DISORDER WITH MACROCEPHALY, SEIZURES, AND SPEECH DELAY; IDDMSSD	PAK1	5058	chr11:77033060-77185108	1	1											Friendly		Global developmental delay / Impaired intellectual development, moderate	Poor speech				Periventricular and subcortical white matter abnormalities, nonspecific (in one patient) / Delayed myelination (in one patient)
#608747	INSULIN-LIKE GROWTH FACTOR I DEFICIENCY	IGF1	3479	chr12:102789645-102875563	1	1													Delayed motor development, Mental retardation						Deafness, sensorineural
#261600	PHENYLKETONURIA; PKU	PAH	5053	chr12:103232104-103311381	1	1		Autistic features, Social sensitivity,	Aggressive behavior		Psychosis	Depression		Anxiety disorders	OCD		Self-mutilation, defects in executive function		Mental retardation (if left untreated)		Seizures			Brain calcification
#614306	COGNITIVE IMPAIRMENT WITH OR WITHOUT CEREBELLAR ATAXIA; CIAT	SCN8A	6334	chr12:51984050-52206648	1*	1*											Emotional lability*		Cognitive impairment (3 patients) - Mental retardation (1 patient)			Ataxia	Brain MRI shows cerebellar atrophy (1 patient)		Dysmetria (1 patient) - Dysarthria (1 patient)
#252940	MUCOPOLYSACCHARIDOSIS, TYPE IIID; MPS3D	GNS	2799	chr12:65107222-65153226	1				Temper tantrums								Severe behavioral problems at age 3-4		Mental retardation / Slowing mental development by 1.5 to 3 years of age	Lack of speech	Seizures					Sleep disturbances common
#613254	TUBEROUS SCLEROSIS 2; TSC2	IFNG	3458	chr12:68548550-68553521	1	1		Autism											Mental retardation*, Learning difficulties		Seizures, Infantile spasms			Hamartomatous lesions of the brain - Subependymal nodules - Cortical tubers Intracranial calcification by x-ray or CT
#609152	HYPERTHYROIDISM, NONAUTOIMMUNE	TSHR	7253	chr14:81421333-81612646	1														Mental retardation	Delayed speech development						Sleep difficulties
#617113	EPILEPTIC ENCEPHALOPATHY, EARLY INFANTILE, 43; EIEE43	GABRB3	2562	chr15:26788693-27018935	1												Abnormal behavior		Intellectual disability		Seizures	Ataxia		Hypomyelination (in some patients)
#615516	MENTAL RETARDATION, AUTOSOMAL RECESSIVE 38; MRT38	HERC2	8924	chr15:28356183-28567313	1	1	1	Autistic features	Aggressive behavior								Self-mutilation		Mental retardation	Poor language	Seizures*			Hypoplasia of the posterior corpus callosum*
#611431	LEGIUS SYNDROME	SPRED1	161742	chr15:38544925-38649450	1	1													Learning difficulties
#617182	LANGUAGE DELAY AND ATTENTION DEFICIT-HYPERACTIVITY DISORDER/COGNITIVE IMPAIRMENT WITH OR WITHOUT CARDIAC ARRHYTHMIA; LADCI	GNB5	10681	chr15:52413123-52483565	1	1													Intellectual disability*, Developmental delay*	Speech delay
#613406	WITTEVEEN-KOLK SYNDROME; WITKOS	SIN3A	25942	chr15:75661720-75748181	1	1		Autistic features	Aggressive behavior										Delayed development - Intellectual disability, mild - Mental retardation		Seizures (rare)			Cortical abnormalities - Enlarged ventricles - Thin corpus callosum
#618195	INTELLECTUAL DEVELOPMENTAL DISORDER AND RETINITIS PIGMENTOSA; IDDRP	SCAPER	49855	chr15:76640526-77197796	1	1													Intellectual disability, mild to moderate
#613254	TUBEROUS SCLEROSIS 2; TSC2	TSC2	7249	chr16:2097472-2138713	1	1		Autism											Mental retardation*, Learning difficulties		Seizures, Infantile spasms			Hamartomatous lesions of the brain - Subependymal nodules - Cortical tubers Intracranial calcification by x-ray or CT
#615401	IMMUNODEFICIENCY 8; IMD8	CORO1A	11151	chr16:30194731-30200397	1*	1*													Delayed psychomotor development (in some patients)
#180849	RUBINSTEIN-TAYBI SYNDROME 1; RSTS1	CREBBP	1387	chr16:3775055-3930121		1											Labile mood		Mental retardation (average IQ 51)	Severe expressive speech delay	Seizures
#605899	GLYCINE ENCEPHALOPATHY; GCE	GCSH	2653	chr16:81115552-81129980	1		1		Aggressive behavior								Irritability, Restlessness		Mental retardation	Expressive speech deficit	Seizures			Absent corpus callosum (variable)
#607259	SPASTIC PARAPLEGIA 7, AUTOSOMAL RECESSIVE; SPG7	PGN	6687	chr16:89574802-89624174		1																Ataxic gait	Cerebellar atrophy	Cerebral white matter lesions / Cortical atrophy	Memory deficits
#245570	EPILEPSY, FOCAL, WITH SPEECH DISORDER AND WITH OR WITHOUT MENTAL RETARDATION; FESD	GRIN2A	2903	chr16:9847265-10276611		1		Autistic features											Mental retardation (in some patients) /Delayed cognitive development (in some patients)	Speech and language difficulties / Verbal dyspraxia / Dysphasia	Seizures, focal / Secondary seizures (in some patients)
#182290	SMITH-MAGENIS SYNDROME; SMS	RAI1	10743	chr17:17584787-17714767	1											Overeating	Polyembolokoilamania (insertion of foreign bodies into body orifices) - Behavioral problems - Self-destructive behavior - Onychotillomania (pulling out nails) - Wrist-biting - Head-banging		Mental retardation (IQ 2--78)	Speech delay				Structural brain abnormalities		Sleep disturbances
#252920	MUCOPOLYSACCHARIDOSIS, TYPE IIIB; MPS3B	NAGLU	4669	chr17:40687951-40696467	1				Aggressive behavior								Severe behavioral problems at age 3-4 years		Mental retardation / Slowing mental development by 1.5 to 3 years of age		Seizures			Neurologic deterioration, progressive		Sleep disturbances
#610443	KOOLEN-DE VRIES SYNDROME; KDVS	KANSL1	284058	chr17:44107282-44302740	1		1	Autistic features						Anxiety			Friendly behavior (89%)		Mental retardation, mild to severe	Poor speech development	Seizures*			Ventriculomegaly (38%), Hypoplastic corpus callosum, Abnormal hippocampi
#617854	MENTAL RETARDATION, AUTOSOMAL DOMINANT 56; MRD56	CLTC	1213	chr17:57697050-57774317		1	1												Global developmental delay / Intellectual disability		Seizures*	Ataxia		Brain abnormalities, nonspecific and variable (in some patients)
#617450	INTELLECTUAL DEVELOPMENTAL DISORDER WITH GASTROINTESTINAL DIFFICULTIES AND HIGH PAIN THRESHOLD; IDDGIP	PPM1D	8493	chr17:58677544-58743641	1	1		ASD						Anxiety	OCD		Sensory integration problems		Delayed psychomotor development - Intellectual disability - Learning difficulties	Language delay					High pain threshold - Hypersensitivity to sound
#618223	VERTEBRAL ANOMALIES AND VARIABLE ENDOCRINE AND T-CELL DYSFUNCTION; VETD	TBX2	6909	chr17:59477257-59486827	1	1		Autistic behaviors											Developmental delay, mild
#618050	MENTAL RETARDATION, AUTOSOMAL DOMINANT 57; MRD57	TLK2	11011	chr17:60554447-60692842	1	1		ASD	Tantrums					Anxiety	OCD				Intellectual disability, mild to moderate Global developmental delay Normal cognition (6%)	Language delay	Seizures*			Nonspecific intracranial abnormalities*	Motor delay - Toe walking
#252900	MUCOPOLYSACCHARIDOSIS, TYPE IIIA; MPS3A	SGSH	6448	chr17:78180515-78194199	1												Severe behavioral problems at age 3-4		Mental retardation /Slowing mental development by 1.5 to 3 years		Seizures					Sleep disturbances
#616078	MENTAL RETARDATION, AUTOSOMAL DOMINANT 29; MRD29	SETBP1	26040	chr18:42258849-42648475	1	1													Mental retardation, mild to moderate (IQ 30-76)	Delayed speech - Absent speech	Seizures (uncommon)
#235510	HENNEKAM LYMPHANGIECTASIA-LYMPHEDEMA SYNDROME 1; HKLLS1	CCBE1	147372	chr18:57098171-57364860	1														Mental retardation*, Learning difficulties		Seizures
#141500	MIGRAINE, FAMILIAL HEMIPLEGIC, 1; FHM1	CACNA1A	773	chr19:13317256-13617274		1					Paranoid psychosis / Visual and auditory hallucinations			Anxiety attacks						Dysphasia	Seizures or Tremor (less common)	Cerebellar ataxia (may be permanent in 50% of patients)	Cerebellar atrophy (especially in the superior cerebellar vermis)		Migraine / Hemiparesis / Hemiplegia
#608443	MENTAL RETARDATION, AUTOSOMAL RECESSIVE 3; MRT3	CC2D1A	54862	chr19:14016956-14041693	1	1											Dull facial expression Easily frustrated		Delayed psychomotor development - Mental retardation, severe - Limited verbal comprehension	Speech limited to single word or no words - Incomprehensible speech
#617169	SOTOS SYNDROME 3; SOTOS3	APC2	10297	chr19:1446269-1473243	1														Intellectual disability	Poor speech				Dilated lateral ventricles
#615286	MENTAL RETARDATION, AUTOSOMAL RECESSIVE 36; MRT36	ADAT3	113179	chr19:1905371-1913446	1*				Aggressive behavior*										Mental retardation		Epilepsy (in some patients)			Delayed myelination, Reduced white matter volume, Brain atrophy - Corpus callosum agenesis
#604317	MICROCEPHALY 2, PRIMARY, AUTOSOMAL RECESSIVE, WITH OR WITHOUT CORTICAL MALFORMATIONS; MCPH2	WDR62	284403	chr19:36545783-36596012	1		1		Aggressive behavior								Head banging		Mental retardation	Poor speech development	Seizures*		Relative preservation of the cerebellum	Small brain - Polymicrogyria - Pachygyria - Abnormal gyral pattern - Simplified gyral pattern - Lissencephaly - Schizencephaly - Thin corpus callosum - Abnormal corpus callosum - Heterotopia - Abnormal neuronal migration
#617600	MENTAL RETARDATION, AUTOSOMAL DOMINANT 45; MRD45	CIC	23152	chr19:42788734-42799949	1	1		Autistic features											Delayed psychomotor development - Intellectual disability - Developmental regression - Learning difficulties	Poor speech	Seizures*			Nonspecific white matter abnormalities seen on brain imaging
#613402	MICROCEPHALY, SEIZURES, AND DEVELOPMENTAL DELAY; MCSZ	PNKP	11284	chr19:50364460-50370840	1														Mental retardation, severe	Lack of speech or only a few words	Seizures, refractory, infantile-onset	Cerebellar ataxia (in some patients)	Cerebellar atrophy, progressive (in some patients)	Simplified gyral pattern, Thin corpus callosum, Enlarged ventricles
#605361	SPINOCEREBELLAR ATAXIA 14; SCA14	PRKCG	5582	chr19:54385467-54410906		1						Depression								Dysphagia		Progressive cerebellar ataxia / Gait ataxia	Cerebellar atrophy			Memory loss
#156200	MENTAL RETARDATION, AUTOSOMAL DOMINANT 1; MRD1	MBD5	55777	chr2:148778580-149271046	Hypoactivity	1		Autistic features /Limited social interactions	Aggressive behavior							Hyperphagia (deletion patients)			Mental retardation	Language impairment	Febrile seizures in infancy / Non-febrile seizures later	Ataxia (deletion patients)				Sleep abnormalities
#618090	NEURODEVELOPMENTAL DISORDER WITH EPILEPSY AND HYPOPLASIA OF THE CORPUS CALLOSUM; NEDEHCC	LNPK	80856	chr2:176790410-176867018	1	1		Defects in social interactions												Poor or absent speech	Seizures, myoclonic seizures		Cerebellar atrophy, mild	Hypoplasia of the corpus callosum
#612313	GLASS SYNDROME; GLASS	SATB2	23314	chr2:200134223-200335989	1				Aggressive behavior								Happy demeanor		Mental retardation	Poor speech development	Seizures*
#617752	MENTAL RETARDATION, AUTOSOMAL DOMINANT 49; MRD49	TRIP12	9320	chr2:230631098-230786763	1		1	Autistic features	Aggressive behavior										Intellectual disability	Delayed speech	Seizures*
#618089	INTELLECTUAL DEVELOPMENTAL DISORDER WITH DYSMORPHIC FACIES AND BEHAVIORAL ABNORMALITIES; IDDFBA	FBXO11	80204	chr2:48034059-48133524	1	1		Autistic features, Poor social interaction, Stereotypic movements	Aggressive outbursts								Hyperkinetic disorder		Intellectual disability, variable, mild to severe Delayed psychomotor development	Speech delay	Seizures*
#616657	SPASTIC TETRAPLEGIA, THIN CORPUS CALLOSUM, AND PROGRESSIVE MICROCEPHALY; SPATCCM	SLC1A4	6509	chr2:65215579-65250999	1			Stereotypical behaviors									Irritability		Intellectual disability	Poor or absent speech	Seizures*			Thin corpus callosum - Myelination defects - White matter abnormalities, nonspecific - Cerebral atrophy		Sleep disorder
#612716	DYSTONIA, DOPA-RESPONSIVE, DUE TO SEPIAPTERIN REDUCTASE DEFICIENCY	SPR	6697	chr2:73114512-73119289	1				Aggressive behavior										Mental retardation		Seizures	Ataxia				Sleep disturbances. hypersomnolence
#234200	NEURODEGENERATION WITH BRAIN IRON ACCUMULATION 1; NBIA1	PANK2	80025	chr20:3869486-3904538	1							Depression			Obsessive-compulsive trait		Psychiatric abnormalities*, behavioral problems			Speech abnormalities (palilalia)		Ataxia		Generalized brain atrophy - Neuroaxonal degeneration in the brain - Axonal swelling or thickening in the CNS - Axonal 'spheroid' inclusions in the CNS - Iron deposits in the globus pallidus, caudate, and substantia nigra - MRI shows decreased signal intensity in the pallidal nuclei with central hyperintensity ('eye of the tiger' sign)
#617062	OKUR-CHUNG NEURODEVELOPMENTAL SYNDROME; OCNDS	CSNK2A1	1457	chr20:463338-524482	1	1			Behavioral problems - Tantrums - Volatile mood								Hand-flapping		Global developmental delay - Intellectual disability	Delayed speech - Poor or absent speech	Atonic seizures (1 patient)			Pachygyria* - Simplified gyral pattern
#615873	HELSMOORTEL-VAN DER AA SYNDROME; HVDAS	ADNP	23394	chr20:49505585-49547527	1			ASD*, stereotypic behavior							OCD				Intellectual disability, mild to severe	Language impariment	Seizures*
#614104	MENTAL RETARDATION, AUTOSOMAL DOMINANT 7; MRD7	DYRK1A	1859	chr21:38739859-38887679	1			Autistic behavior						anxious behavior					Mental retardation, severe	Delayed language development - No language development		Ataxia
#239500	HYPERPROLINEMIA, TYPE I; HYRPRO1	PRODH	5625	chr22:18900206-18924066	1			Autistic features /Stereotyped behavior	Aggressive behavior	Increased susceptibility to schizophrenia									Mental retardation, mild to severe		Seizures / Photogenic epilepsy /Status epilepticus
#188400	DIGEORGE SYNDROME; DGS	TBX1	6899	chr22:19744226-19771116		1				Schizophrenia*			Bipolar disorder						Mild to moderate learning difficulties	Late-onset speech development	Seizures*
#610217	NEURODEGENERATION WITH BRAIN IRON ACCUMULATION 2B; NBIA2B	PLA2G6	8398	chr22:38507502-38577857	1	1	1	Diminished social interaction - Autistic features									Emotional lability		Cognitive decline	Speech delay	Seizures	Gait ataxia - Cerebellar ataxia	Cerebellar atrophy	Increased iron deposition in the basal ganglia - Cerebral atrophy - 'Eye of the tiger' sign on MRI - Axonal swellings or spheroids - Lewy bodies in the substantia nigra - Lewy bodies throughout the brain - Neurofibrillary tangles	Dysmetria - Dysdiadochokinesia - Intention tremor - Extrapyramidal features - Chorea of all limbs - Progressive loss of movement control - Dystonia - Dysarthria - Bradykinesia - Hypertonia - Spasticity - Loss of independent ambulation within a few years - Extensor plantar responses
#103050	ADENYLOSUCCINASE DEFICIENCY; ADSLD	ADSL	158	chr22:40742504-40762577	1			Autistic features, stereotypic movements	Aggressive behavior / temper tantrums								Self-mutilations, happy demeanor* and inappropriate laughter*		Mental retardation	Poor language and speech development	Seizures, refractory		Cerebellar atrophy	Cerebral atrophy and hypomyelination
#613684	RUBINSTEIN-TAYBI SYNDROME 2; RSTS2	EP300	2033	chr22:41488614-41576081	1			ASD*									Behavioral difficulties		Mental retardation, mild to moderate	Speech delay
#613950	SCHIZOPHRENIA 15; SCZD15	SHANK3	85358	chr22:51113070-51171640	1					Schizophrenia, Schizoaffective disorder	Atypical chronic psychosis								Mental retardation, borderline to moderate (IQ 32-73)
#210600	SECKEL SYNDROME 1; SCKL1	ATR	545	chr3:142168077-142297668	1														Mental retardation		Seizures		Hypoplasia of the cerebellar vermis	Pachygyria, Arachnoidal cysts, Large basal ganglia
#617028	MENTAL RETARDATION, AUTOSOMAL RECESSIVE 54; MRT54	TNIK	23043	chr3:170780292-171178197	1														Intellectual disability	Delayed speech
#188570	THYROID HORMONE RESISTANCE, GENERALIZED, AUTOSOMAL DOMINANT; GRTH	THRB	7068	chr3:24158644-24536772	1	1														Delayed speech development
#607417	MENTAL RETARDATION, AUTOSOMAL RECESSIVE 2; MRT2	CRBN	51185	chr3:3191317-3221401	1	1											Self-mutilating behavior*		Mental retardation, mild (IQ range from 50 to 70, family A) - Mildly delayed developmental milestones (family A) Mental retardation, severe (family B)		Seizures*
#605899	GLYCINE ENCEPHALOPATHY; GCE	AMT	275	chr3:49454211-49460111	1		1		Aggressive behavior								Irritability, Restlessness		Mental retardation	Expressive speech deficit	Seizures			Absent corpus callosum (variable)
#609924	AMINOACYLASE 1 DEFICIENCY; ACY1D	ACY1	95	chr3:52017300-52023218	1*																Seizures		Cerebellar atrophy*	Cerebral atrophy* and delayed myelination
#617044	SHORT STATURE, DEVELOPMENTAL DELAY, AND CONGENITAL HEART DEFECTS; SDDHD	TKT	7086	chr3:53258723-53290130	1*	1*		Stereotypic behavior*							OCD*		Self-injurious behavior*		Intellectual disability	Delayed speech or nonverbal: Developmental delay
#613670	MENTAL RETARDATION WITH LANGUAGE IMPAIRMENT AND WITH OR WITHOUT AUTISTIC FEATURES	FOXP1	27086	chr3:71003865-71633140	1			Autistic features. Stereotypic behaviors	aggression				Mood lability.		obsessions. Compulsions		Behavioral problems		Mental retardation, mild to moderate	Delayed speech development, severe. Expressive language disorder.				Delayed myelination*
#617695	PONTOCEREBELLAR HYPOPLASIA, TYPE 11; PCH11	TBC1D23	55773	chr3:99979661-100044096	1	1		Autistic features									Happy demeanor Stereotypic behavior		Delayed psychomotor development - Intellectual disability, severe	Language delay	Seizures*	Limb ataxia, Cerebellar ataxia		Pontocerebellar hypoplasia - Hypoplastic corpus callosum - Cortical hypoplasia
#248510	MANNOSIDOSIS, BETA A, LYSOSOMAL; MANSB	MANBA	4126	chr4:103552643-103682151	1				Aggressive behavior										Mental retardation	Speech impairment	Seizures*
#614063	N-ACETYLASPARTATE DEFICIENCY; NACED	NAT8L	339983	chr4:2061239-2070816		1		Stereotyped behavior, Repetitive behavior									Explores objects by mouthing / Tendency to self-mutilation			No expressive speech	Seizures (onset at age 5yr 9mo)	Truncal ataxia / Unsteady gait
#616809	HYPERPHOSPHATASIA WITH MENTAL RETARDATION SYNDROME 6; HPMRS6	PIGY	84992	chr4:89442725-89442940	1*	1*			Aggressive outbursts*										Delayed psychomotor development (family B) Developmental regression (family A)	Delayed speech (family B)	Seizures, intractable (family A)
#617061	MENTAL RETARDATION, AUTOSOMAL DOMINANT 44; MRD44	TRIO	7204	chr5:14143817-14510313	1	1		Autistic-like features	Aggressive behavior						Obsessive-compulsive behavior				Intellectual disability, borderline to moderate - Learning difficulties - Delayed motor development, mild	Delayed speech - Poor speech	Seizures*
#617052	BONE MARROW FAILURE SYNDROME 3; BMFS3	DNAJC21	134218	chr5:34929698-34959069	1*
#614613	ACRODYSOSTOSIS 2 WITH OR WITHOUT HORMONE RESISTANCE; ACRDYS2	PDE4D	5144	chr5:58264865-59783925	1			autism											Intellectual disabilities	Speech delay
#617865	NEURODEVELOPMENTAL DISORDER WITH MOVEMENT ABNORMALITIES, ABNORMAL GAIT, AND AUTISTIC FEATURES; NEDMAGA	ZSWIM6	57688	chr5:60628100-60841999	1			Autistic features. stereotypic movements. repetitive behavior									Happy demeanor		Intellectual disability, severe to profound	Poor or absent speech	Seizures, controlled (in some patients)
#616541	SHORT STATURE, MICROCEPHALY, AND ENDOCRINE DYSFUNCTION; SSMED	XRCC4	7518	chr5:82373317-82649579		1													Developmental delay /Cognitive impairment	Speech delay		Ataxia, progressive	Atrophy of cerebellar vermis, mild	Dilated cerebral ventricles / Small caudate nuclei
#613671	MENTAL RETARDATION, ANTERIOR MAXILLARY PROTRUSION, AND STRABISMUS; MRAMS	SOBP	55084	chr6:107811317-107982513		1					Psychosis (1 patient)								Mental retardation, severe	Poor speech	Temporal lobe epilepsy (1 patient)
#207800	ARGININEMIA	ARG1	383	chr6:131894344-131905472	1											Anorexia / Vomiting	Irritability		Mental retardation / Developmental delay		Seizures / Absence seizures / Myoclonic seizures / Generalized tonic-clonic seizures / Status epilepticus
#616977	MENTAL RETARDATION, AUTOSOMAL DOMINANT 43; MRD43	HIVEP2	3097	chr6:143072604-143267495	1		1	ASD						Anxiety					Intellectual disability	Poor or absent speech	Seizures*			Thin corpus callosum* - Cerebral atrophy (in some patients)
#271980	SUCCINIC SEMIALDEHYDE DEHYDROGENASE DEFICIENCY; SSADHD	ALDH5A1	7915	chr6:24495197-24537435	1			ASD	Aggressive behavior		Psychosis in older patients / Hallucinations			Anxiety			Self-injurious behaviors		Mental retardation / Developmental delay	Delayed language development	Seizures / Absence seizures / Myoclonic seizures / Generalized tonic-clonic seizures / Status epilepticus	Ataxia
#615824	MITOCHONDRIAL COMPLEX III DEFICIENCY, NUCLEAR TYPE 7; MC3DN7	UQCC2	84300	chr6:33664538-33679528	1			Autistic features	Aggressive behavior											Poor speech	Seizures
#617991	DEVELOPMENTAL DELAY, INTELLECTUAL DISABILITY, OBESITY, AND DYSMORPHIC FEATURES; DIDOD	PHIP	55023	chr6:79644136-79788011	1	1	1	Autistic features	Aggressive behavior			Mood disorders	Mood disorders	Anxiety					Global developmental delay - Intellectual disability - Learning disabilities
#238700	HYPERLYSINEMIA, TYPE I	AASS	10157	chr7:121713598-121784344	1	1													Mental retardation mild, cognitive impairment	Language delay	Seizures
#610042	PITT-HOPKINS-LIKE SYNDROME 1; PTHSL1	CNTNAP2	26047	chr7:145813453-148118090		1		Autistic behavior/ Stereotypic behavior	Aggressive behavior										Intellectual disability, moderate to severe	Language impairment / poor or absent speech	Generalized or focal seizures	Ataxia
#617665	EPILEPTIC ENCEPHALOPATHY, EARLY INFANTILE, 56; EIEE56	YWHAG	7532	chr7:75956108-75988342		1		Autistic features						Anxiety	Obsessive-compulsive traits				Intellectual disability	Poor language	Seizures, multiple types	Ataxia
#617126	ALAZAMI-YUAN SYNDROME; ALYUS	TAF6	6878	chr7:99704693-99717481	1														Intellectual disability	Poor speech
#613192	MENTAL RETARDATION, AUTOSOMAL RECESSIVE 13; MRT13	TRAPPC9	83696	chr8:140740324-141468678	1												Happy disposition		Mental retardation, moderate to severe	Language development limited to a few words	Seizures*		Hypoplasia of the inferior cerebellar vermis	Thin corpus callosum - Decreased volume of the cerebral white matter - White matter abnormalities
#615541	MENTAL RETARDATION, AUTOSOMAL RECESSIVE 39; MRT39	TTI2	80185	chr8:33356027-33370703	1			Stereotyped behavior	Aggressive behavior										Mental retardation, moderate to severe	Speech delay, severe
#252930	MUCOPOLYSACCHARIDOSIS, TYPE IIIC; MPS3C	HGSNAT	138050	chr8:42995592-43057970	1												Severe behavioral problems at age 3-4		Mental retardation / Slowing mental development by 1.5 to 3 years of age	Loss of speech development	Seizures					Sleep disturbances common
#251260	NIJMEGEN BREAKAGE SYNDROME; NBS	NBN	4683	chr8:90945564-90996952	1														Normal IQ in infancy, then IQ drops with age - Mental retardation by the age of 7 years					Neurodegeneration
#191100	TUBEROUS SCLEROSIS 1; TSC1	TSC1	7248	chr9:135766735-135820094	1	1		Autism											Mental retardation*, learning difficulties		Seizures, Infantile spasms			Hamartomatous lesions of the brain Subependymal nodules Cortical tubers, Intracranial calcification by x-ray or CT
#213300	JOUBERT SYNDROME 1; JBTS1	INPP5E	56623	chr9:139323067-139334305	1				Aggressive behavior								Self-mutilation		Mental retardation			Ataxia	Cerebellar vermis hypoplasia, Dysgenesis or agenesis of the cerebellar vermis	Hypoplasia of the brainstem, Malformation of brainstem structures, Molar tooth sign seen on MRI, Deep posterior interpeduncular fossa, Thick and elongated superior cerebellar peduncles
#617773	MENTAL RETARDATION, AUTOSOMAL RECESSIVE 61; MRT61	RUSC2	9853	chr9:35490007-35561895	1	1		Autistic features											Intellectual disability moderate to severe, Developmental delay	Speech delay	Refractory*			Hypoplasia of the corpus callosum (in some patients), Abnormal EEG (in some patients)
#269921	SIALURIA	GNE	10020	chr9:36214438-36277053		1													Developmental delay		Seizures
#605899	GLYCINE ENCEPHALOPATHY; GCE	GLDC	2731	chr9:6532464-6645692	1		1		Aggressive behavior								Irritability, Restlessness		Mental retardation	Expressive speech deficit	Seizures			Absent corpus callosum (variable)
#250950	3-METHYLGLUTACONIC ACIDURIA, TYPE I; MGCA1	AUH	549	chr9:93976097-94124215		1													Cognitive impairment	Delayed speech development	Febrile seizures (reported in 1 patient)	Cerebellar ataxia		Cerebral atrophy, progressive - Basal ganglia atrophy, progressive
#500007	CYCLIC VOMITING SYNDROME; CVS	MTTL1	4567	chrMT:3230-3304	1	1		Autism, Pervasive developmental disorder											Cognitive impairment (CVS+) - Mental retardation (CVS+)		Seizures (CVS+)	Ataxia			Migraine headaches (CVS+)
#300986	MENTAL RETARDATION, X-LINKED, SYNDROMIC, BAIN TYPE; MRXSB	HNRNPH2	3188	chrX:100663121-100669128	1	1		ASD	Aggressive behavior					Anxiety	OCD				Delayed psychomotor development - Intellectual disability - Developmental regression.	Poor or absent speech		Ataxia	Cerebellar abnormalities*
#300928	MENTAL RETARDATION, X-LINKED 101; MRX101	MID2	11043	chrX:107069084-107174867	1				Aggressive outbursts										Mental retardation	Poor speech, lack of speech	Seizures*
#300558	MENTAL RETARDATION, X-LINKED 30; MRX30	PAK3	5063	chrX:110366305-110464173	1	1			Aggressive behavior	Schizophrenia-like symptoms*	Psychosis			Anxiety			Restlessness - Agitation Impaired visuospatial perception - Impaired attentional and executive function		Mental retardation, mild to severe - Mental retardation, borderline-mild in carrier females	Delayed speech development - Inarticulate speech Delayed gross motor skills	Epilepsy			Posterior slow-wave activity on EEG
#301013	MENTAL RETARDATION, X-LINKED 107; MRX107	CXorf56	63932	chrX:118672112-118699397	1	1		Pervasive developmental disorder									Behavioral abnormalities*, transgressive behavior		Delayed development - Intellectual disability, mild to moderate
#300354	MENTAL RETARDATION, X-LINKED, SYNDROMIC, CABEZAS TYPE; MRXSC	CUL4B	8450	chrX:119658446-119709684	1	1			Aggressive outbursts								Mood swings		Mental retardation	Speech delay, severe - Lack of speech development .	Seizures (onset <2 years)	Ataxic gait	Cerebellar vermis atrophy (in some patients)	Ventriculomegaly - Cortical malformations (in some patients) - Polymicrogyria (in some patients) - Simplified gyral pattern (in some patients) - Cortical dysplasia (in some patients) - White matter abnormalities (in some patients) - Thin corpus callosum (in some patients)	Tremor - Decreased fine motor coordination
#300983	MENTAL RETARDATION, X-LINKED 104; MRX104	FRMPD4	9758	chrX:12156585-12742642	1			Autistic features	Aggressive behavior								behavioral abnormalities		Intellectual disability	Poor or absent speech	Seizures*	Ataxia		Thin corpus callosum - Delayed myelination - Cortical atrophy
#300624	FRAGILE X SYNDROME; FXS	FMR1	2332	chrX:146993469-147032647	1			Autistic features											Mental retardation (moderate to severe in males)		Seizures
#309548	MENTAL RETARDATION, X-LINKED, ASSOCIATED WITH FRAGILE SITE FRAXE	AFF2	2334	chrX:147582139-148082193	1		1	Autistic features	Aggressive behavior						OCD		Agitation, hand-flapping		Mental retardation, mild to moderate	Speech delay
#300831	CK SYNDROME	NSDHL	50814	chrX:151999511-152037907	1				Aggressive behavior								Irritability		Mental retardation	Speech delay, speech difficulties	Seizures, infantile onset					Sleeping difficulties
#300352	CEREBRAL CREATINE DEFICIENCY SYNDROME 1; CCDS1	SLC6A8	6535	chrX:152953752-152962048	1	1		Behavioral changes consistent with an autistic disorder, Impaired social interaction, Stereotypical motor behaviors	Aggressive behavior										Developmental delay, mental retardation,	Speech and language delay, severe	Seizures			Mild structural abnormalities seen MRI* - Delayed myelination - Thin corpus callosum
#300100	ADRENOLEUKODYSTROPHY; ALD	ABCD1	215	chrX:152990323-153010216	1	1		Autistic features			Psychosis						Behavioral changes		Neurodegeneration, progressive - Cognitive decline	Loss of speech	Seizures	Ataxia		White matter abnormalities - Cerebral demyelination and inflammation	Paraparesis - Spasticity - Incoordination Dementia - Bulbar palsy
#300271	MENTAL RETARDATION, X-LINKED 72; MRX72	RAB39B	116442	chrX:154487526-154493852	1	1		Autistic features*, Stereotypic behavior											Mental retardation (range mild to severe), developmental delay	Limited memory, attention, language	Seizures
#301008	MENTAL RETARDATION, X-LINKED, SYNDROMIC, HOUGE TYPE; MRXSHG	CNKSR2	22866	chrX:21392536-21672813	1	1	1												Delayed psychomotor development, Cognitive deterioration (in some patients)	Limited or absent speech	Seizures			Continuous centrotemporal activity seen on EEG - Continuous frontal spike and slow-wave activity Continuous spike and slow-wave activity during sleep
#300830	AUTISM, SUSCEPTIBILITY TO, X-LINKED 4; AUTSX4	PTCHD1	139411	chrX:23352985-23414918	1	1	1	ASD	Aggressive behavior										Global development delay, Intellectual disability, - Learning disability
#300143	MENTAL RETARDATION, X-LINKED 21; MRX21	IL1RAPL1	11141	chrX:28605681-29974017	1			Autistic features											Mental retardation, moderate		Seizures*
#300958	MENTAL RETARDATION, X-LINKED 102; MRX102	DDX3X	1654	chrX:41192651-41209524	1*			ASD*	Aggressive behavior										Intellectual disability, variable		Seizures*			Corpus callosum hypoplasia*, Enlarged ventricles*, Cortical malformations*
#300615	BRUNNER SYNDROME; BRNRS	MAOA	4128	chrX:43514155-43606071	1	1		Autism	Auto- and hetero-aggressive behavior - Angry outbursts - Easily frustrated - Antisocial behavior - temper tantrums						Obsessive tendencies		Antisocial behavior		Intellectual disability, mild to severe; Learning disabilities						Headache, episodic - Body twitches - Literacy difficulties - Essential tremor	Disturbed sleep/wake cycle - Night terrors
#300960	MEND SYNDROME; MEND	EBP	10682	chrX:48380164-48387104	1				Aggressive outbursts								Behavioral difficulties		Intellectual disability*		Seizures
#300434	STOCCO DOS SANTOS X-LINKED MENTAL RETARDATION SYNDROME; SDSX	SHROOM4	57477	chrX:50334643-50557044	1			Autistic features											Intellectual disability	Poor or absent speech	Seizures*
#305400	AARSKOG-SCOTT SYNDROME; AAS	FGD1	2245	chrX:54471887-54522599	1	1													Mental retardation (one-third)
#300486	MENTAL RETARDATION, X-LINKED, WITH CEREBELLAR HYPOPLASIA AND DISTINCTIVE FACIAL APPEARANCE	OPHN1	4983	chrX:67262186-67653299	1			Autistic features											Mental retardation, moderate to severe (IQ 40 to 60) - Mental retardation, mild, in most carrier females	Speech delay	Seizures		Cerebellar signs, Cerebellar hypoplasia, Disorganization of the anterior cerebellar vermis, Retrocerebellar cyst	Enlarged ventricles, Enlarged cisterna magna, Decreased cerebral volume, especially of the frontal lobes
#300850	MENTAL RETARDATION, X-LINKED 90; MRX90	DLG3	1741	chrX:69664705-69725339	1	1											Behavioral problems		Delayed psychomotor development - Mental retardation, mild to severe	Delayed speech development	Seizures*
#309520	LUJAN-FRYNS SYNDROME	MED12	9968	chrX:70338406-70362304	1			Autistic-like behavior, poor social interactions	Aggressive behavior, low frustration tolerance		Psychosis				OCD		Emotional instability		Mental retardation, mild to moderate		Seizures			Agenesis of the corpus callosum
#305450	OPITZ-KAVEGGIA SYNDROME; OKS	MED12	9968	chrX:70338406-70362304	1	1											Friendly, sociable personality		Global developmental delay, - Mental retardation		Seizures			Hydrocephalus, - Agenesis of corpus callosum
#300912	MENTAL RETARDATION, X-LINKED 98; MRX98	NEXMIF	340533	chrX:73952691-74145287	1			Autistic features, repetitive movements, stereotypical hand movements											Mental retardation	Poor or absent speech acquisition	Generalized seizures, absence seizures	Ataxia
#309580	MENTAL RETARDATION-HYPOTONIC FACIES SYNDROME, X-LINKED, 1; MRXHF1	ATRX	546	chrX:76760356-77041719	1												Paroxysmal bursts of laughter - Repetitive, self-stimulatory behavior using upper limbs - Fingers in mouth - Self-absorbed		Mental retardation, severe, profound		Seizures*
#300887	LINEAR SKIN DEFECTS WITH MULTIPLE CONGENITAL ANOMALIES 2; LSDMCA2	COX7B	1349	chrX:77154961-77160881	1*	1*													Psychomotor retardation (2/4 patients)					Thin corpus callosum (1/4 patients) - Delayed myelination (1/4 patients)
*Phenotype present in some patients. ASD: Autism spectrum disorder; OCD: Obsessive compulsive disorder

## Sheet: Table S2
Supplementary Table S2. Summary statistics used to inspect common variants in OMIM genes.
GWAS	Participants	Reference
ADHD	19,099 cases - 34,194 controls	Demontis et al. 2019
Aggression	18,988 individuals	Pappa et al. 2016
Anxiety	7,016 cases - 14,745 controls	Otowa et al. 2016
ASD	18,382 cases - 27,969 controls	Grove et al. 2017
Impulsive personality traits	22,861 individuals	Sanchez-Roige et al. 2019
OCD	1,773 cases - 6,122 controls - 915 trios	Arnold et al. 2018
ADHD: Attention deficit/hyperactivity disorder; ASD: Autism spectrum disorder; OCD: Obsessive-compulsive disorder

## Sheet: Table S3
Supplementary Table S3. Enrichment of genes in KEGG pathways in the OMIM gene-list
Gene Set	Description	Size	Expect	Ratio	P Value	FDR
hsa04919	Thyroid hormone signaling pathway	116	1.2284	6.5123	2.7703e-05	0.0065113
hsa01100	Metabolic pathways	1305	13.82	2.0261	8.9016e-05	0.0096731
hsa04014	Ras signaling pathway	232	2.4569	4.0702	0.00015135	0.012335
hsa05033	Nicotine addiction	40	0.4236	9.4429	0.00079586	0.037065
hsa04024	cAMP signaling pathway	199	2.1074	3.7961	0.0011408	0.045235
hsa04724	Glutamatergic synapse	114	1.2073	4.9699	0.0012488	0.045235

## Sheet: Table S4
Supplementary Table S4. Enrichment of genes in biological processes (GO) in the OMIM gene-list
Gene Set	Description	Size	Expect	Ratio	P Value	FDR
GO:0050890	cognition	283	2.5037	5.1922	1.339e-06	0.00066793
GO:0050808	synapse organization	385	3.4062	4.4038	1.5716e-06	0.00066793
GO:0006520	cellular amino acid metabolic process	318	2.8134	4.6207	4.8424e-06	0.001372
GO:0072331	signal transduction by p53 class mediator	218	1.9287	4.6664	0.00013788	0.015818
GO:0043254	regulation of protein complex assembly	447	3.9547	3.2872	0.00016596	0.015818
GO:0048511	rhythmic process	279	2.4684	4.0513	0.00018669	0.015818
GO:1901136	carbohydrate derivative catabolic process	186	1.6456	4.8615	0.0002476	0.017538
GO:0009896	positive regulation of catabolic process	409	3.6185	3.3163	0.00027547	0.018011
GO:0030900	forebrain development	375	3.3177	3.3156	0.00049888	0.024944
GO:1901652	response to peptide	487	4.3086	2.7851	0.0012829	0.041941

## Sheet: Table S5
Supplementary Table S5. Rare variants in ADHD individuals in the OMIM gene-list
GENE	CHROMOSOME	POSITION (hg38)	SNP	A1	A2	MAF (A1)	VARIANT FUNCTIONAL CLASS	MAIN EFFECT	CADD_phred_score
CAMTA1	1	7663655	1:7663655	A	C	0.0007485	missense	MODERATE	25.2
CAMTA1	1	7664045	rs181017254	T	G	0.0007485	missense	MODERATE	26.4
CAMTA1	1	7664502	rs144242373	T	C	0.001497	missense	MODERATE	21.5
CAMTA1	1	7664667	rs141259598	G	C	0.0007485	missense	MODERATE	24.3
CAMTA1	1	7664786	rs368952127	A	G	0.0007485	missense	MODERATE	25.6
CAMTA1	1	7670939	rs368483417	A	C	0.001497	missense	MODERATE	26.6
CAMTA1	1	7736444	rs142986673	G	A	0.0007485	missense	MODERATE	23.1
CAMTA1	1	7736999	1:7736999	T	G	0.0007485	missense	MODERATE	26.2
CAMTA1	1	7737510	rs143998910	A	G	0.0007485	missense	MODERATE	20.9
CAMTA1	1	7737974	1:7737974	A	G	0.0007485	missense	MODERATE	32
CAMTA1	1	7738307	rs137974312	T	C	0.002246	missense	MODERATE	20.2
CAMTA1	1	7738360	rs372261959	T	C	0.0007485	missense	MODERATE	28.1
CAMTA1	1	7738432	rs374903153	A	C	0.0007485	missense	MODERATE	21.5
DPYD	1	97082391	rs386467430	A	T	0.005988	missense	MODERATE	29.9
DPYD	1	97082431	rs137878450	A	C	0.001497	missense	MODERATE	25.7
DPYD	1	97193209	rs200687447	T	C	0.0007485	missense	MODERATE	21.9
DPYD	1	97450058	rs386589337	T	C	0.004491	splice donor variant	HIGH	23.7
DPYD	1	97573817	1:97573817	A	G	0.0007485	missense	MODERATE	21.7
DPYD	1	97573819	rs200693895	G	A	0.0007485	missense	MODERATE	24.3
DPYD	1	97595124	1:97595124	A	G	0.0007485	missense	MODERATE	18.15
DPYD	1	97740474	1:97740474	G	A	0.0007485	missense	MODERATE	29.1
DPYD	1	97920903	1:97920903	C	T	0.0007485	missense	MODERATE	16.36
ATP1A1	1	116389549	1:116389549	C	G	0.0007485	missense	MODERATE	22.5
GATAD2B	1	153812083	rs145131801	A	G	0.005988	missense	MODERATE	23.3
GATAD2B	1	153819656	rs150914014	C	T	0.0007485	missense	MODERATE	23.1
GATAD2B	1	153828154	1:153828154	A	G	0.0007485	missense	MODERATE	18.41
ASH1L	1	155344188	rs201394353	T	C	0.0007485	missense	MODERATE	24.6
ASH1L	1	155415853	1:155415853	C	T	0.0007485	missense	MODERATE	17.34
ASH1L	1	155438853	rs138474502	A	T	0.0007485	missense	MODERATE	18.14
ASH1L	1	155438895	rs150285216	A	T	0.003743	missense	MODERATE	24.8
ASH1L	1	155439063	1:155439063	T	C	0.0007485	missense	MODERATE	29.5
ASH1L	1	155478027	rs151028549	C	T	0.001497	missense	MODERATE	24.7
ASH1L	1	155479633	1:155479633	G	C	0.0007485	missense	MODERATE	23.7
ASH1L	1	155480177	rs369732181	T	C	0.001497	missense	MODERATE	23.6
ASH1L	1	155481243	1:155481243	T	C	0.0007485	missense	MODERATE	28.9
ASH1L	1	155521366	rs199618784	A	G	0.0007485	missense	MODERATE	19.26
ASH1L	1	155521378	1:155521378	T	C	0.0007485	missense	MODERATE	25.5
NTRK1	1	156868157	rs150271893	A	G	0.0007485	missense	MODERATE	22.5
NTRK1	1	156875639	rs144901788	A	G	0.001497	missense	MODERATE	26.4
NTRK1	1	156876100	1:156876100	T	C	0.0007485	missense	MODERATE	20.2
NTRK1	1	156876428	1:156876428	C	G	0.0007485	missense	MODERATE	34
NTRK1	1	156881482	1:156881482	A	G	0.0007485	missense	MODERATE	25.5
TMCO1	1	165728082	rs150796970	T	C	0.002246	missense	MODERATE	25.8
TMCO1	1	165768199	1:165768199	ACT	A	0.0007496	frameshift variant	HIGH
TMCO1	1	165768827	1:165768827	C	G	0.003743	missense	MODERATE	22.3
TMCO1	1	165768897	1:165768897	C	CG	0.000753	frameshift variant	HIGH
ASPM	1	197093258	1:197093258	A	G	0.0007485	missense	MODERATE	19.67
ASPM	1	197100510	rs200856894	G	A	0.0007485	missense	MODERATE	21.1
ASPM	1	197101048	1:197101048	A	AG	0.0007508	frameshift variant	HIGH
ASPM	1	197101183	rs41302133	A	G	0.002246	missense	MODERATE	24.9
ASPM	1	197101823	rs200654820	A	C	0.0007485	missense	MODERATE	23.3
ASPM	1	197101970	1:197101970	C	G	0.0007485	missense	MODERATE	24.1
ASPM	1	197102416	rs373818179	C	T	0.0007485	missense	MODERATE	25.3
ASPM	1	197102533	1:197102533	C	T	0.0007485	missense	MODERATE	23.9
ASPM	1	197103019	rs199422168	A	G	0.0007485	stop gain/non-coding variant	HIGH/no-effect	36
ASPM	1	197103304	rs141715950	A	T	0.0007485	missense/non-coding variant	MODERATE/no_effect	22
ASPM	1	197103408	1:197103408	A	C	0.0007485	missense/non-coding variant	MODERATE/no_effect	19.98
ASPM	1	197103799	rs41299625	A	G	0.0007485	missense/non-coding variant	MODERATE/no_effect	26.3
ASPM	1	197104065	1:197104065	T	C	0.0007485	missense/non-coding variant	MODERATE/no_effect	18.06
ASPM	1	197104167	1:197104167	T	C	0.0007485	missense/non-coding variant	MODERATE/no_effect	20.3
ASPM	1	197104266	rs147839989	C	A	0.0007485	missense/non-coding variant	MODERATE/no_effect	26.3
ASPM	1	197104836	1:197104836	G	T	0.0007485	missense/non-coding variant	MODERATE/no_effect	27
ASPM	1	197104941	1:197104941	T	C	0.0007485	missense/non-coding variant	MODERATE/no_effect	17.03
ASPM	1	197105038	rs139367209	A	G	0.005988	missense/non-coding variant	MODERATE/no_effect	29.8
ASPM	1	197105055	1:197105055	C	G	0.0007485	missense/non-coding variant	MODERATE/no_effect	23.1
ASPM	1	197135123	1:197135123	C	A	0.0007485	missense	MODERATE	24.4
ASPM	1	197135189	rs367946511	A	G	0.0007485	missense	MODERATE	27.3
ASPM	1	197142535	rs144049904	A	G	0.001497	missense	MODERATE	28.2
ASPM	1	197143067	1:197143067	A	T	0.0007496	missense	MODERATE	23.7
ASPM	1	197143606	rs151050191	T	C	0.001497	missense	MODERATE	23.6
KIF14	1	200560856	1:200560856	C	T	0.0007485	missense	MODERATE	23.6
KIF14	1	200565127	rs77157287	A	T	0.008234	missense	MODERATE	16.15
KIF14	1	200592110	rs150766596	G	T	0.002994	missense	MODERATE	27.7
KIF14	1	200600383	1:200600383	G	T	0.0007485	missense	MODERATE	25.6
KIF14	1	200615354	1:200615354	T	C	0.0007485	splice donor variant	HIGH	29.5
KIF14	1	200615511	rs200534255	C	T	0.0007485	missense	MODERATE	26.4
KIF14	1	200617637	rs77828651	T	C	0.003743	missense	MODERATE	22.3
KIF14	1	200618378	rs141768593	T	C	0.002246	missense	MODERATE	25.1
ARF1	1	228097703	rs373715936	T	C	0.0007485	structural interaction variant	HIGH	20.6
ARF1	1	228097950	rs199599231	T	C	0.0007485	structural interaction variant/synonymous	HIGH/LOW	16.72
SLC1A4	2	65016444	rs147292530	A	G	0.0007485	missense/non-coding variant	MODERATE/no_effect	21.1
SLC1A4	2	65016520	2:65016520	TG	T	0.0007485	frameshift variant	HIGH
SLC1A4	2	65016538	2:65016538	T	C	0.0007485	missense/non-coding variant	MODERATE/no_effect	23.7
SLC1A4	2	65016559	2:65016559	C	T	0.0007485	missense/non-coding variant	MODERATE/no_effect	28.5
SLC1A4	2	65018595	2:65018595	A	G	0.0007485	missense	MODERATE	29.9
SLC1A4	2	65018631	rs144796570	A	G	0.0007485	missense	MODERATE	32
SPR	2	72888506	2:72888506	A	G	0.0007485	missense/non-coding variant	MODERATE/no_effect	25.8
MBD5	2	148463758	rs34995577	A	G	0.0007485	missense	MODERATE	25.4
MBD5	2	148469247	2:148469247	T	C	0.0007485	missense	MODERATE	24.2
MBD5	2	148469325	rs139964770	A	G	0.002994	missense	MODERATE	28.9
MBD5	2	148469793	2:148469793	G	A	0.0007485	missense	MODERATE	17.99
MBD5	2	148483167	2:148483167	T	C	0.0007485	missense	MODERATE	25.2
MBD5	2	148483196	rs116207524	A	G	0.001497	missense	MODERATE	18.41
MBD5	2	148483315	2:148483315	G	C	0.0007485	missense	MODERATE	21.9
MBD5	2	148483494	rs72861124	A	C	0.002246	missense	MODERATE	15.05
MBD5	2	148485940	rs143028540	G	A	0.002246	missense	MODERATE	23.7
MBD5	2	148489474	rs145475623	T	C	0.001497	missense	MODERATE	19.42
MBD5	2	148489584	rs199626531	A	G	0.0007485	missense	MODERATE	23.4
MBD5	2	148490602	2:148490602	G	A	0.001497	missense/splice region variant	MODERATE/LOW	15.02
LNPK	2	175937506	2:175937506	T	A	0.0007485	missense	MODERATE	27.3
LNPK	2	175947576	2:175947576	T	G	0.0007485	missense	MODERATE	25.4
TRIP12	2	229774195	2:229774195	G	C	0.0007485	missense	MODERATE	27.8
TRIP12	2	229797782	2:229797782	A	G	0.0007485	missense	MODERATE	27.4
TRIP12	2	229836953	rs202069217	T	C	0.0007485	missense	MODERATE	20.6
CRBN	3	3150954	3:3150954	G	A	0.0007485	missense	MODERATE	22.6
CRBN	3	3174156	3:3174156	T	C	0.0007485	missense	MODERATE	28
CRBN	3	3174186	rs201449042	A	G	0.0007485	missense	MODERATE	23.4
THRB	3	24190166	3:24190166	A	G	0.0007485	missense	MODERATE	20.6
AMT	3	49417640	rs147006017	T	C	0.001497	missense	MODERATE	23.3
AMT	3	49417670	3:49417670	A	G	0.0007485	missense	MODERATE	28.2
AMT	3	49417892	rs121964985	T	C	0.0007485	missense	MODERATE	27.7
AMT	3	49417899	3:49417899	A	G	0.0007485	missense	MODERATE	25.2
AMT	3	49419023	rs144241950	T	A	0.0007485	missense	MODERATE	21.7
AMT	3	49419321	rs201141125	G	A	0.0007485	missense	MODERATE	26.7
AMT	3	49419764	3:49419764	A	G	0.0007485	stop gain	HIGH	33
AMT	3	49420246	3:49420246	T	C	0.0007485	missense	MODERATE	26
AMT	3	49422145	rs386833679	A	G	0.0007485	missense	MODERATE	29.8
AMT	3	49422226	rs371112488	T	C	0.0007485	missense	MODERATE	25.9
ACY1	3	51985370	3:51985370	A	G	0.0007485	missense	MODERATE	24.1
ACY1	3	51987029	rs140738368	T	C	0.001497	missense	MODERATE	23.5
ACY1	3	51987440	3:51987440	C	A	0.0007485	missense	MODERATE	24.4
ACY1	3	51988821	rs121912698	T	C	0.002994	missense	MODERATE	23.9
ACY1	3	51988981	rs150480963	A	G	0.0007485	missense	MODERATE	24.1
ACY1	3	51989026	rs121912701	A	G	0.00524	missense	MODERATE	23.5
TKT	3	53228337	3:53228337	G	C	0.0007485	structural interaction variant	HIGH	18.4
TKT	3	53229289	rs150603999	T	C	0.0007485	structural interaction variant	HIGH	23.6
TKT	3	53230620	3:53230620	G	A	0.0007485	structural interaction variant/missense	HIGH/MODERATE	24.2
TKT	3	53231528	3:53231528	A	C	0.0007485	missense	MODERATE	26.9
TKT	3	53233167	rs139694567	T	C	0.0007485	structural interaction variant	HIGH	25.1
TKT	3	53235071	rs17052920	C	T	0.00524	structural interaction variant	HIGH	22.9
TKT	3	53242159	rs141616327	T	C	0.0007485	structural interaction variant	HIGH	24.3
FOXP1	3	70965891	3:70965891	T	C	0.0007485	missense	MODERATE	22.5
FOXP1	3	70972152	rs76145927	C	T	0.0007485	missense/non-coding variant	MODERATE/no_effect	15.63
FOXP1	3	71046963	rs146606219	C	G	0.002246	missense	MODERATE	23.6
FOXP1	3	71130661	3:71130661	A	G	0.0007485	missense/non-coding variant	MODERATE/no_effect	21.9
FOXP1	3	71198369	3:71198369	G	A	0.0007485	missense	MODERATE	29.2
TBC1D23	3	100281782	3:100281782	A	C	0.0007485	stop gain	HIGH	36
TBC1D23	3	100297945	rs148623930	C	G	0.0007485	missense	MODERATE	22.6
TBC1D23	3	100302149	3:100302149	C	T	0.0007485	missense	MODERATE	15.27
ATR	3	142449547	rs199948706	T	C	0.001497	missense	MODERATE	23.9
ATR	3	142519700	rs148064542	A	G	0.0007485	missense	MODERATE	27.8
ATR	3	142538538	3:142538538	C	T	0.0007485	missense	MODERATE	22.8
ATR	3	142538573	3:142538573	A	G	0.0007485	missense	MODERATE	25.3
ATR	3	142553256	rs141783863	G	A	0.002994	missense	MODERATE	25.3
ATR	3	142553328	rs146202702	G	A	0.001497	missense	MODERATE	20.5
ATR	3	142560390	3:142560390	T	A	0.0007485	missense	MODERATE	15.72
ATR	3	142560400	3:142560400	G	C	0.0007485	missense	MODERATE	15.41
ATR	3	142562681	rs200418139	C	T	0.0007485	missense	MODERATE	17.8
TNIK	3	171093840	rs192746498	G	T	0.008982	missense	MODERATE	25.2
TNIK	3	171101578	rs201399947	T	C	0.0007485	missense	MODERATE	25.9
TNIK	3	171123681	3:171123681	C	T	0.0007485	missense	MODERATE	23.9
TNIK	3	171126015	3:171126015	T	C	0.0007485	missense	MODERATE	29.7
PIGY	4	88521677	4:88521677	A	G	0.0007485	missense	MODERATE	16.43
PIGY	4	88521773	rs143548787	C	G	0.005988	missense	MODERATE	25.5
MANBA	4	102634907	rs147428514	A	G	0.0007485	missense	MODERATE	26.2
MANBA	4	102639806	rs140692906	A	G	0.0007485	missense	MODERATE	29.1
MANBA	4	102639815	4:102639815	A	G	0.0007485	missense	MODERATE	23.9
MANBA	4	102657900	4:102657900	T	C	0.0007485	missense	MODERATE	19.91
TRIO	5	14304579	5:14304579	C	T	0.0007485	missense	MODERATE	21.9
TRIO	5	14359526	5:14359526	G	A	0.001497	missense	MODERATE	23.4
TRIO	5	14363820	rs370634993	A	G	0.0007485	missense	MODERATE	27.6
TRIO	5	14363873	rs149099057	A	G	0.001497	missense	MODERATE	23.3
TRIO	5	14474011	5:14474011	A	G	0.0007485	missense	MODERATE	25.6
TRIO	5	14482727	rs141648983	G	A	0.0007485	missense	MODERATE	23.9
TRIO	5	14489051	rs184084650	A	C	0.0007485	missense/non-coding variant	MODERATE/no_effect	22.2
TRIO	5	14492600	5:14492600	G	A	0.0007485	missense	MODERATE	15.58
TRIO	5	14492714	5:14492714	A	G	0.0007485	missense	MODERATE	23.3
TRIO	5	14492792	5:14492792	A	G	0.0007485	missense	MODERATE	23.3
TRIO	5	14498107	rs142582947	C	T	0.0007485	missense	MODERATE	22.7
TRIO	5	14498608	rs146227809	T	C	0.001497	missense	MODERATE	25.9
TRIO	5	14502605	rs144114662	T	A	0.0007485	missense	MODERATE	17.03
TRIO	5	14508253	5:14508253	T	C	0.0007485	missense	MODERATE	23.7
TRIO	5	14508375	rs61740945	T	C	0.0007485	missense	MODERATE	25.2
TRIO	5	14508398	5:14508398	T	G	0.0007485	missense	MODERATE	16.83
DNAJC21	5	34935765	rs201544024	T	G	0.0007485	missense	MODERATE	29.7
DNAJC21	5	34937549	rs140595082	A	G	0.0007485	missense	MODERATE	23.2
DNAJC21	5	34937597	5:34937597	G	A	0.0007485	missense	MODERATE	27.1
DNAJC21	5	34941158	rs148374246	A	G	0.0007485	missense	MODERATE	23.5
DNAJC21	5	34954599	rs146933471	A	G	0.002246	missense	MODERATE	32
PDE4D	5	58974859	rs182029606	A	C	0.0007485	missense	MODERATE	23.2
PDE4D	5	58975740	rs371950648	A	G	0.0007485	structural interaction variant	HIGH	25
ZSWIM6	5	61525806	5:61525806	T	C	0.0007485	missense	MODERATE	17.4
ZSWIM6	5	61525847	5:61525847	A	G	0.0007485	missense	MODERATE	29.4
ZSWIM6	5	61525965	5:61525965	G	C	0.0007485	missense	MODERATE	26.6
ZSWIM6	5	61526288	rs116036211	T	C	0.003743	missense	MODERATE	28.6
ZSWIM6	5	61530120	rs140760439	A	G	0.007485	missense	MODERATE	28.2
ZSWIM6	5	61535531	5:61535531	T	C	0.0007485	missense	MODERATE	26.3
ZSWIM6	5	61543457	5:61543457	A	G	0.001497	missense	MODERATE	16.72
ZSWIM6	5	61543538	5:61543538	A	G	0.0007485	missense	MODERATE	28.3
ZSWIM6	5	61543562	5:61543562	T	C	0.0007485	missense	MODERATE	28.7
ZSWIM6	5	61543788	rs192222164	A	G	0.001497	missense	MODERATE	25.1
XRCC4	5	83111112	rs61762970	C	T	0.002994	missense	MODERATE	19.08
XRCC4	5	83353168	5:83353168	T	C	0.0007485	missense	MODERATE	21.7
XRCC4	5	83353207	rs61749611	C	A	0.001497	missense	MODERATE	25.4
ALDH5A1	6	24515302	rs373320785	G	A	0.001497	missense	MODERATE	24.1
ALDH5A1	6	24520491	rs115784602	A	G	0.006737	missense	MODERATE	25.6
ALDH5A1	6	24528087	6:24528087	T	C	0.0007485	missense	MODERATE	26.6
ALDH5A1	6	24533609	6:24533609	A	G	0.0007485	missense	MODERATE	28.4
PHIP	6	78946144	6:78946144	T	C	0.0007485	missense	MODERATE	28.3
PHIP	6	78970804	6:78970804	A	G	0.0007485	missense	MODERATE	28.8
PHIP	6	79003847	6:79003847	G	T	0.0007485	missense	MODERATE	24.2
PHIP	6	79016577	6:79016577	T	C	0.0007485	missense	MODERATE	22.6
SOBP	6	107634165	rs201319446	T	C	0.002246	missense/non-coding variant	MODERATE/no_effect	23.3
SOBP	6	107634459	rs146747167	G	A	0.006737	missense/non-coding variant	MODERATE/no_effect	22.9
SOBP	6	107634556	6:107634556	T	C	0.0007485	missense/non-coding variant	MODERATE/no_effect	21.5
ARG1	6	131576667	rs144994895	A	G	0.001497	structural interaction variant	HIGH	18.49
ARG1	6	131581299	6:131581299	C	T	0.0007485	structural interaction variant	HIGH	25.4
ARG1	6	131583122	6:131583122	C	T	0.0007485	structural interaction variant	HIGH	27.5
HIVEP2	6	142753412	rs117019703	A	G	0.007485	missense	MODERATE	19.02
HIVEP2	6	142753495	rs144732790	T	G	0.001497	missense	MODERATE	23.2
HIVEP2	6	142760264	6:142760264	C	G	0.0007485	missense	MODERATE	22.6
HIVEP2	6	142760320	rs186682558	G	A	0.002246	missense	MODERATE	22.1
HIVEP2	6	142760332	6:142760332	A	G	0.0007485	missense	MODERATE	19.09
HIVEP2	6	142760397	6:142760397	G	C	0.0007485	missense	MODERATE	23.5
HIVEP2	6	142761548	6:142761548	C	T	0.0007485	missense	MODERATE	24.6
HIVEP2	6	142769814	6:142769814	T	C	0.0007485	missense	MODERATE	26.6
HIVEP2	6	142771536	rs187442388	A	G	0.0007485	missense	MODERATE	19.81
HIVEP2	6	142771737	6:142771737	T	C	0.0007485	missense	MODERATE	24.5
HIVEP2	6	142772455	rs201191571	A	G	0.0007485	missense	MODERATE	23.8
HIVEP2	6	142772713	6:142772713	G	C	0.0007485	missense	MODERATE	23.7
HIVEP2	6	142773766	6:142773766	T	C	0.0007485	missense	MODERATE	26
HIVEP2	6	142773783	6:142773783	C	A	0.0007485	missense	MODERATE	22.2
HIVEP2	6	142773963	rs202020297	C	T	0.002994	missense	MODERATE	24.4
HIVEP2	6	142774545	rs61729347	A	C	0.0007485	missense	MODERATE	23.3
TAF6	7	100107449	rs371453033	T	G	0.0007485	missense	MODERATE	22.9
TAF6	7	100108429	rs144875978	A	C	0.002994	missense	MODERATE	26.4
TAF6	7	100109958	rs201637591	G	C	0.002246	missense	MODERATE	17.31
TAF6	7	100109967	7:100109967	C	T	0.0007485	missense	MODERATE	23.1
TAF6	7	100110031	7:100110031	A	C	0.0007485	stop gain	HIGH	37
TAF6	7	100113931	7:100113931	A	C	0.0007485	missense	MODERATE	18.9
TAF6	7	100114103	rs4134897	G	C	0.0007485	missense	MODERATE	16.7
AASS	7	122093136	rs74882337	A	G	0.005988	missense	MODERATE	26.5
AASS	7	122118580	rs138307481	A	G	0.0007485	missense	MODERATE	23.5
AASS	7	122126433	7:122126433	A	T	0.0007485	missense	MODERATE	23.3
CNTNAP2	7	146116949	rs200866893	A	G	0.0007485	missense	MODERATE	22.2
CNTNAP2	7	147121078	rs150918383	C	G	0.004491	missense	MODERATE	23.7
CNTNAP2	7	147132279	rs149576292	T	C	0.0007485	missense	MODERATE	23.3
CNTNAP2	7	147395614	rs368470905	G	C	0.0007485	missense	MODERATE	20.8
CNTNAP2	7	147903671	rs200610099	A	C	0.0007485	missense	MODERATE	25.1
CNTNAP2	7	148147587	7:148147587	A	G	0.0007485	missense/non-coding variant	MODERATE/no_effect	24.2
CNTNAP2	7	148147641	rs202095023	T	C	0.0007485	missense/non-coding variant	MODERATE/no_effect	18.34
CNTNAP2	7	148383804	7:148383804	A	G	0.0007485	missense	MODERATE	23.7
CNTNAP2	7	148415431	7:148415431	C	G	0.0007485	missense	MODERATE	24.4
CNTNAP2	7	148415482	rs138661307	T	C	0.0007485	missense	MODERATE	33
TTI2	8	33503800	rs138108276	A	G	0.008234	missense	MODERATE	25.6
TTI2	8	33503833	rs137898652	A	G	0.0007485	missense	MODERATE	23.8
TTI2	8	33507249	rs377251870	T	G	0.0007485	missense	MODERATE	20.5
TTI2	8	33512505	8:33512505	GAC	G	0.0007485	frameshift variant	HIGH
HGSNAT	8	43197682	rs121908286	T	C	0.0007485	missense	MODERATE	26.4
HGSNAT	8	43199504	rs112029032	A	G	0.002994	missense	MODERATE	23.6
NBN	8	89955325	8:89955325	A	G	0.0007485	missense	MODERATE	23.8
NBN	8	89955537	8:89955537	T	TG	0.0007564	frameshift variant	HIGH
TRAPCC9	8	139732059	rs140928207	T	C	0.0007485	missense	MODERATE	28.3
TRAPCC9	8	139732101	rs147499593	A	G	0.002246	missense	MODERATE	24.3
TRAPCC9	8	139732109	rs111768745	T	C	0.001497	missense	MODERATE	22.9
TRAPCC9	8	139732133	rs202042166	T	C	0.0007485	missense	MODERATE	25.1
TRAPCC9	8	139910200	8:139910200	A	G	0.0007485	missense	MODERATE	29.3
TRAPCC9	8	139988739	rs114949291	T	C	0.0007485	missense	MODERATE	15.72
TRAPCC9	8	140287631	rs190087909	A	G	0.0007485	missense	MODERATE	27.2
TRAPCC9	8	140287719	8:140287719	T	C	0.0007485	missense	MODERATE	27.4
TRAPCC9	8	140360131	rs267607137	A	G	0.0007485	stop gain	HIGH	40
TRAPCC9	8	140371101	8:140371101	A	G	0.0007485	missense	MODERATE	31
TRAPCC9	8	140371120	8:140371120	T	C	0.0007485	missense	MODERATE	27.2
TRAPCC9	8	140371122	8:140371122	G	A	0.0007485	missense	MODERATE	26.7
TRAPCC9	8	140397735	rs143778652	A	G	0.0007485	missense	MODERATE	27
TRAPCC9	8	140405612	8:140405612	T	C	0.0007485	missense	MODERATE	23.2
TRAPCC9	8	140435118	rs141441030	A	G	0.001497	missense	MODERATE	24.8
TRAPCC9	8	140439076	8:140439076	T	C	0.0007485	missense	MODERATE	24.8
TRAPCC9	8	140450889	8:140450889	C	T	0.0007485	missense	MODERATE	23.3
TRAPCC9	8	140451111	rs139631202	A	G	0.0007485	missense	MODERATE	24.8
TRAPCC9	8	140451139	8:140451139	T	C	0.0007485	missense	MODERATE	29.8
TRAPCC9	8	140451166	8:140451166	A	C	0.001497	missense	MODERATE	26.6
TRAPCC9	8	140451187	rs201330989	A	G	0.0007485	missense	MODERATE	25.6
GLDC	9	6533092	rs138640017	G	C	0.0007485	missense	MODERATE	25.7
GLDC	9	6536100	9:6536100	A	C	0.0007485	missense	MODERATE	29.3
GLDC	9	6536207	9:6536207	T	C	0.0007485	missense	MODERATE	27.3
GLDC	9	6540138	9:6540138	G	C	0.0007485	missense	MODERATE	25.3
GLDC	9	6556208	rs145018304	T	A	0.0007485	missense	MODERATE	28.4
GLDC	9	6556242	rs147275962	T	C	0.001497	missense	MODERATE	27.4
GLDC	9	6558598	9:6558598	T	A	0.0007485	missense	MODERATE	24.9
GLDC	9	6588403	rs151268759	T	C	0.005988	missense	MODERATE	19.97
GLDC	9	6589195	9:6589195	G	C	0.0007485	missense	MODERATE	20.2
GLDC	9	6592906	9:6592906	G	A	0.0007485	missense	MODERATE	24.7
GLDC	9	6592910	9:6592910	G	C	0.0007485	missense	MODERATE	24.1
GLDC	9	6605141	9:6605141	C	T	0.0007485	missense	MODERATE	23.8
GLDC	9	6606607	rs140013612	G	A	0.001497	missense	MODERATE	28.2
GLDC	9	6606634	rs28617412	T	C	0.0007485	missense	MODERATE	23.9
RUSC2	9	35546535	9:35546535	A	C	0.0007485	missense	MODERATE	25.8
RUSC2	9	35547347	9:35547347	G	A	0.001497	missense	MODERATE	23.9
RUSC2	9	35547388	9:35547388	G	C	0.0007485	missense	MODERATE	21.1
RUSC2	9	35547696	9:35547696	T	C	0.0007485	missense	MODERATE	27.8
RUSC2	9	35547846	9:35547846	G	C	0.0007485	missense	MODERATE	25.9
RUSC2	9	35555071	9:35555071	A	G	0.0007485	missense	MODERATE	22.6
RUSC2	9	35555154	9:35555154	G	C	0.0007485	missense	MODERATE	24.1
RUSC2	9	35555461	rs41277053	A	G	0.006737	missense	MODERATE	17.13
RUSC2	9	35555599	9:35555599	A	G	0.0007485	missense	MODERATE	24
RUSC2	9	35555660	rs140042742	A	G	0.001497	missense	MODERATE	26.3
RUSC2	9	35558311	9:35558311	A	G	0.0007485	missense	MODERATE	25.2
RUSC2	9	35561215	rs200295038	A	G	0.0007485	missense	MODERATE	25.2
RUSC2	9	35561218	rs140944136	T	C	0.0007485	missense	MODERATE	24.3
GNE	9	36217448	rs121908627	A	C	0.004491	missense	MODERATE	23.3
GNE	9	36222812	rs201808007	T	C	0.0007485	missense	MODERATE	29.8
AUH	9	91220852	9:91220852	T	C	0.0007485	missense	MODERATE	25.1
AUH	9	91220918	rs202182817	T	C	0.001497	structural interaction variant	HIGH	23.6
TSC1	9	132897266	9:132897266	T	A	0.0007485	missense	MODERATE	25.4
TSC1	9	132903665	rs118203657	A	G	0.003743	missense	MODERATE	23.2
TSC1	9	132925604	rs199620268	C	A	0.001497	missense	MODERATE	22.7
DHTKD1	10	12084717	rs78189904	A	G	0.0007485	missense	MODERATE	18.49
DHTKD1	10	12087712	rs140003684	G	C	0.0007485	missense	MODERATE	24.5
DHTKD1	10	12087713	rs143606888	G	T	0.0007485	missense	MODERATE	26.5
DHTKD1	10	12091604	rs147571909	C	T	0.004491	missense	MODERATE	24.6
DHTKD1	10	12091685	10:12091685	A	G	0.0007485	splice donor variant	HIGH	24.4
DHTKD1	10	12094159	rs200722918	T	C	0.0007485	stop gain	HIGH	38
DHTKD1	10	12094222	rs138884194	T	G	0.001497	stop gain	HIGH	41
DHTKD1	10	12097779	10:12097779	G	A	0.0007485	missense	MODERATE	23.4
DHTKD1	10	12101054	rs139836411	T	G	0.0007485	missense	MODERATE	34
DHTKD1	10	12112930	rs117225135	A	G	0.001497	missense	MODERATE	25.1
DHTKD1	10	12118775	10:12118775	A	G	0.0007485	missense	MODERATE	26.1
YME1L1	10	27147532	rs74970402	T	TGC	0.003743	frameshift variant	HIGH
WAC	10	28535704	rs201855730	T	G	0.0007485	missense	MODERATE	25.1
ANK3	10	60042716	rs141713197	A	T	0.0007485	missense	MODERATE	23.5
ANK3	10	60042719	rs141939315	T	C	0.008982	missense/non-coding variant	MODERATE/no_effect	24.3
ANK3	10	60059377	10:60059377	C	T	0.0007485	missense	MODERATE	23.7
ANK3	10	60068753	10:60068753	T	C	0.0007485	missense	MODERATE	18.31
ANK3	10	60069440	10:60069440	T	G	0.0007485	missense	MODERATE	19.64
ANK3	10	60069515	rs144123544	C	T	0.001497	missense	MODERATE	19.58
ANK3	10	60069645	10:60069645	T	C	0.0007485	missense	MODERATE	16.64
ANK3	10	60069725	10:60069725	T	C	0.0007485	missense	MODERATE	27.4
ANK3	10	60070193	rs147527383	C	T	0.002246	missense	MODERATE	22.9
ANK3	10	60070418	10:60070418	C	T	0.0007485	missense	MODERATE	23.3
ANK3	10	60070884	rs140183285	A	T	0.002246	missense	MODERATE	15.85
ANK3	10	60070887	10:60070887	G	A	0.0007485	missense	MODERATE	25.4
ANK3	10	60070918	10:60070918	A	T	0.0007485	missense	MODERATE	17.07
ANK3	10	60070926	10:60070926	G	C	0.0007485	missense	MODERATE	24.6
ANK3	10	60070936	10:60070936	T	A	0.0007485	missense	MODERATE	17.02
ANK3	10	60070946	rs201625904	A	G	0.004491	missense	MODERATE	22.9
ANK3	10	60071450	10:60071450	A	G	0.0007485	missense	MODERATE	27.6
ANK3	10	60072168	10:60072168	A	G	0.0007485	missense	MODERATE	24.5
ANK3	10	60072347	rs139022925	T	C	0.0007485	missense	MODERATE	25.5
ANK3	10	60072580	rs202183299	G	C	0.0007485	missense	MODERATE	15.79
ANK3	10	60073145	rs61732397	T	C	0.0007485	missense	MODERATE	26.2
ANK3	10	60073656	rs148904927	G	A	0.006737	missense	MODERATE	25.4
ANK3	10	60073926	rs140463162	T	C	0.0007485	missense	MODERATE	28.2
ANK3	10	60074326	rs144465058	A	C	0.001497	missense	MODERATE	15.29
ANK3	10	60074889	rs147209108	A	G	0.0007485	missense	MODERATE	22.3
ANK3	10	60074900	rs141251507	A	G	0.002994	missense	MODERATE	22.5
ANK3	10	60075063	10:60075063	A	C	0.0007485	missense	MODERATE	25.2
ANK3	10	60075299	rs117475706	A	G	0.002994	missense	MODERATE	24.5
ANK3	10	60075662	10:60075662	T	G	0.0007485	missense	MODERATE	23.5
ANK3	10	60075875	rs145794254	A	G	0.001497	missense	MODERATE	25.6
ANK3	10	60075958	10:60075958	T	C	0.0007485	missense	MODERATE	23.7
ANK3	10	60076163	rs201134561	A	G	0.0007485	missense	MODERATE	23.3
ANK3	10	60076280	rs187577622	A	G	0.0007485	missense	MODERATE	27.1
ANK3	10	60076296	rs200919668	G	A	0.0007485	missense	MODERATE	23.9
ANK3	10	60076416	rs41274676	A	G	0.002246	missense	MODERATE	17.73
ANK3	10	60114237	10:60114237	A	G	0.0007485	missense	MODERATE	25.3
ANK3	10	60114285	10:60114285	A	T	0.0007485	missense	MODERATE	22.2
ANK3	10	60181340	rs144051466	T	C	0.004491	missense	MODERATE	23.5
ANK3	10	60196565	rs367916566	T	G	0.0007485	missense	MODERATE	26.5
ANK3	10	60278806	rs114937210	C	T	0.0007485	missense	MODERATE	23.6
KIF11	10	92613567	10:92613567	A	G	0.0007485	structural interaction variant	HIGH	28.4
BSCL2	11	62690389	rs149466797	T	C	0.0007485	missense	MODERATE	27.3
BSCL2	11	62690476	rs145649423	G	A	0.006737	missense	MODERATE	17.61
BSCL2	11	62690685	11:62690685	G	C	0.0007485	missense	MODERATE	25.2
DPF2	11	65351752	11:65351752	A	C	0.0007485	missense	MODERATE	27.1
GRIA4	11	105611080	rs150577695	C	A	0.0007485	missense	MODERATE	23.5
GRIA4	11	105898336	11:105898336	G	T	0.0007496	missense	MODERATE	27.6
GRIA4	11	105905207	11:105905207	C	A	0.0007485	missense	MODERATE	23.8
GRIA4	11	105924663	rs369753546	A	G	0.0007485	missense	MODERATE	23.8
GRIA4	11	105974431	11:105974431	G	C	0.0007485	missense	MODERATE	29.7
GRIA4	11	105979645	11:105979645	A	G	0.0007485	missense	MODERATE	31
SCN8A	12	51662888	12:51662888	G	A	0.001497	missense	MODERATE	18.8
SCN8A	12	51662912	rs375419028	A	G	0.001497	missense	MODERATE	22.6
SCN8A	12	51721766	12:51721766	A	G	0.0007485	missense	MODERATE	25.2
SCN8A	12	51721786	12:51721786	C	T	0.0007485	missense	MODERATE	20.9
SCN8A	12	51721916	12:51721916	C	T	0.0007485	missense/splice region variant	MODERATE/LOW	15.99
SCN8A	12	51751513	12:51751513	A	G	0.0007485	missense	MODERATE	22.3
SCN8A	12	51769099	12:51769099	A	G	0.0007485	missense	MODERATE	21.6
SCN8A	12	51769937	12:51769937	A	G	0.0007485	missense	MODERATE	26.3
SCN8A	12	51786677	12:51786677	T	A	0.0007485	missense	MODERATE	23.9
GNS	12	64720112	12:64720112	A	G	0.0007485	missense	MODERATE	25.5
GNS	12	64721659	12:64721659	C	T	0.0007485	missense	MODERATE	28.5
GNS	12	64759129	12:64759129	T	C	0.001497	missense	MODERATE	27.2
IFNG	12	68155369	12:68155369	T	C	0.0007485	missense	MODERATE	23.5
IGF1	12	102417846	rs6213	T	G	0.0007485	missense/non-coding variant	MODERATE/no_effect	22.8
IGF1	12	102419559	rs151098426	T	C	0.0007485	missense	MODERATE	24.1
IGF1	12	102475756	12:102475756	A	G	0.0007485	missense	MODERATE	15.6
PAH	12	102840493	rs5030858	A	G	0.001497	structural interaction variant	HIGH	28.1
PAH	12	102840507	rs5030857	A	G	0.001497	missense	MODERATE	26.6
PAH	12	102852815	rs5030851	A	G	0.001497	missense	MODERATE	35
PAH	12	102852875	rs5030849	T	C	0.0007485	structural interaction variant	HIGH	29.7
PAH	12	102866632	rs5030843	T	C	0.0007485	structural interaction variant	HIGH	26.8
PAH	12	102894830	12:102894830	T	C	0.0007485	missense	MODERATE	19.38
PAH	12	102912801	rs118092776	T	C	0.0007485	missense	MODERATE	26.7
TSHR	14	80955786	rs61747482	C	G	0.006737	missense	MODERATE	16.55
TSHR	14	80955850	rs200401152	C	T	0.0007485	missense	MODERATE	26.1
TSHR	14	81088008	rs146496347	T	G	0.0007485	missense	MODERATE	15.36
TSHR	14	81091139	rs141293178	T	A	0.002246	missense	MODERATE	17.46
TSHR	14	81092547	rs121908863	G	C	0.0007485	missense	MODERATE	19.43
TSHR	14	81142950	14:81142950	C	T	0.0007485	missense	MODERATE	23.8
TSHR	14	81142987	rs139286618	A	G	0.0007485	missense	MODERATE	21.1
TSHR	14	81143265	14:81143265	A	G	0.0007485	missense	MODERATE	25.8
TSHR	14	81143280	rs199702292	C	T	0.0007485	missense	MODERATE	25.7
TSHR	14	81144292	rs371176958	G	C	0.0007485	missense	MODERATE	23.1
TSHR	14	81144339	14:81144339	T	C	0.0007485	stop gain	HIGH	38
GABRB3	15	26548056	rs373823173	T	C	0.0007485	missense	MODERATE	21.4
GABRB3	15	26939301	15:26939301	CA	C	0.0007496	frameshift variant	HIGH
HERC2	15	28113577	rs144912188	A	G	0.0007485	missense	MODERATE	27.2
HERC2	15	28113673	rs138725743	C	T	0.003743	missense	MODERATE	22.9
HERC2	15	28114646	15:28114646	A	G	0.0007485	missense	MODERATE	31
HERC2	15	28117069	15:28117069	A	G	0.0007485	missense	MODERATE	23.5
HERC2	15	28130268	rs138063419	T	A	0.0007485	missense	MODERATE	19.98
HERC2	15	28144128	15:28144128	T	C	0.0007485	missense	MODERATE	21.1
HERC2	15	28144697	15:28144697	T	C	0.0007485	missense	MODERATE	25.1
HERC2	15	28167725	15:28167725	T	C	0.0007485	missense	MODERATE	24.1
HERC2	15	28167785	15:28167785	C	G	0.0007485	missense	MODERATE	15.83
HERC2	15	28174431	rs371406398	A	G	0.0007485	stop gain	HIGH	45
HERC2	15	28174460	rs140440992	A	G	0.001497	missense	MODERATE	23.4
HERC2	15	28177099	rs142753406	A	C	0.0007485	missense	MODERATE	25.6
HERC2	15	28260857	15:28260857	A	G	0.0007485	missense	MODERATE	24.4
HERC2	15	28260858	15:28260858	G	C	0.0007485	missense	MODERATE	21.7
HERC2	15	28260871	15:28260871	C	T	0.0007485	missense	MODERATE	17.89
HERC2	15	28263086	rs375037938	T	C	0.0007485	missense	MODERATE	27.5
SPRED1	15	38299396	15:38299396	G	C	0.0007485	structural interaction variant/missense	HIGH/MODERATE	29.5
SPRED1	15	38339824	rs376527959	C	T	0.0007485	missense/non-coding variant	MODERATE/no_effect	15.97
SPRED1	15	38351318	15:38351318	T	G	0.0007485	missense	MODERATE	26.6
GNB5	15	52133421	rs201352368	T	C	0.002246	missense	MODERATE	26.8
GNB5	15	52147529	rs368969434	T	C	0.0007485	missense	MODERATE	25.4
SIN3A	15	75380677	15:75380677	A	G	0.0007485	missense	MODERATE	23.2
SIN3A	15	75392511	rs142699114	C	G	0.0007485	missense	MODERATE	25.4
SIN3A	15	75410247	15:75410247	A	T	0.001497	missense	MODERATE	22.6
SIN3A	15	75411664	rs61761938	A	G	0.001497	missense	MODERATE	23.5
SIN3A	15	75412782	15:75412782	C	G	0.0007485	missense	MODERATE	18.71
SIN3A	15	75430282	15:75430282	A	G	0.0007485	missense	MODERATE	25.8
SCAPER	15	76376206	rs199940124	C	T	0.0007485	missense	MODERATE	18.05
SCAPER	15	76381421	15:76381421	T	C	0.0007485	missense	MODERATE	23.7
SCAPER	15	76381467	rs201103561	T	C	0.001497	missense	MODERATE	25.7
SCAPER	15	76381587	rs138813553	C	G	0.0007485	missense	MODERATE	19.77
SCAPER	15	76434097	15:76434097	A	G	0.0007485	stop gain	HIGH	45
SCAPER	15	76574226	15:76574226	G	A	0.0007485	missense	MODERATE	25.1
SCAPER	15	76621818	rs184003295	A	T	0.002994	missense	MODERATE	27.3
SCAPER	15	76765391	15:76765391	A	G	0.0007485	missense	MODERATE	19.4
SCAPER	15	76774913	rs186407258	C	T	0.003743	missense	MODERATE	17.74
SCAPER	15	76775051	rs200719909	A	G	0.002246	missense	MODERATE	15.42
SCAPER	15	76795418	15:76795418	T	C	0.0007485	missense	MODERATE	15.12
TSC2	16	2050484	rs145470784	A	G	0.0007485	missense	MODERATE	24.9
TSC2	16	2053367	rs35660529	T	C	0.0007485	missense	MODERATE	17.68
TSC2	16	2053391	rs137853994	T	A	0.001497	missense	MODERATE	25.9
TSC2	16	2055506	rs45517113	A	G	0.0007485	missense	MODERATE	17.82
TSC2	16	2060790	16:2060790	A	G	0.0007485	missense	MODERATE	26.2
TSC2	16	2062557	rs45484298	A	G	0.0007485	missense	MODERATE	27.2
TSC2	16	2070486	rs1800729	A	G	0.0007485	missense	MODERATE	26.2
TSC2	16	2070558	rs45517203	A	G	0.001497	missense	MODERATE	25.1
TSC2	16	2070559	rs374460313	T	C	0.0007485	missense	MODERATE	26.3
TSC2	16	2074320	rs45517238	A	C	0.002994	missense	MODERATE	24.4
TSC2	16	2077647	rs45517275	A	G	0.0007485	missense	MODERATE	21.7
TSC2	16	2077723	rs397515306	C	G	0.0007485	missense	MODERATE	23.6
TSC2	16	2079165	rs146745242	A	G	0.0007485	missense	MODERATE	26.2
TSC2	16	2088095	rs45517391	T	C	0.0007485	missense	MODERATE	23.2
TSC2	16	2088243	16:2088243	C	A	0.0007485	missense	MODERATE	23.7
TSC2	16	2088569	rs45517423	T	C	0.002246	missense	MODERATE	25.1
CREBBP	16	3727739	rs370168199	G	C	0.0007485	missense	MODERATE	23.6
CREBBP	16	3728697	16:3728697	A	G	0.0007485	missense	MODERATE	18.95
CREBBP	16	3731838	16:3731838	C	T	0.0007485	missense	MODERATE	20.9
CREBBP	16	3745350	rs201874248	T	C	0.0007485	missense	MODERATE	24.6
CREBBP	16	3767881	16:3767881	A	G	0.0007485	missense	MODERATE	23.2
CREBBP	16	3769293	rs61753380	T	C	0.00524	missense	MODERATE	18.06
CREBBP	16	3770667	16:3770667	A	G	0.0007485	missense	MODERATE	24.3
CREBBP	16	3770772	rs142047649	A	G	0.001497	missense	MODERATE	23.7
CREBBP	16	3781229	rs61753381	T	G	0.007485	missense	MODERATE	22.1
CREBBP	16	3782744	16:3782744	A	G	0.0007485	missense	MODERATE	15.63
CREBBP	16	3850712	rs55790011	C	G	0.0007485	missense	MODERATE	23.4
CREBBP	16	3850802	rs141982003	A	C	0.0007485	missense	MODERATE	27.2
GRIN2A	16	9763681	16:9763681	T	C	0.0007485	missense	MODERATE	28.2
GRIN2A	16	9763966	rs75761674	C	A	0.0007485	missense	MODERATE	23.9
GRIN2A	16	9764316	rs61758995	T	G	0.008234	missense	MODERATE	23.1
GRIN2A	16	9764672	16:9764672	T	C	0.0007485	missense	MODERATE	23.9
GRIN2A	16	9764692	rs139795367	A	C	0.0007485	missense	MODERATE	19.76
GRIN2A	16	9764701	16:9764701	A	G	0.0007485	missense	MODERATE	25.3
GRIN2A	16	9768879	rs368881818	T	C	0.0007485	missense	MODERATE	21.3
GRIN2A	16	9768894	16:9768894	G	C	0.001497	missense	MODERATE	25.5
GRIN2A	16	9798372	16:9798372	C	T	0.0007485	missense	MODERATE	24.2
GRIN2A	16	9938235	rs201674066	T	C	0.0007485	missense	MODERATE	24.1
CORO1A	16	30188392	rs150857828	A	C	0.003743	missense	MODERATE	27.4
CORO1A	16	30188484	rs35967690	A	G	0.001497	missense	MODERATE	17.73
PGN	16	89510526	rs114854791	A	G	0.0007485	missense	MODERATE	18.8
PGN	16	89524181	16:89524181	T	G	0.0007485	missense/non-coding variant	MODERATE/no-effect	22.8
PGN	16	89532547	16:89532547	T	C	0.0007485	missense	MODERATE	26.3
PGN	16	89544732	16:89544732	A	G	0.0007485	structural interaction variant/missense	HIGH/MODERATE	34
PGN	16	89544741	16:89544741	A	G	0.0007485	structural interaction variant/missense	HIGH/MODERATE	32
PGN	16	89546656	16:89546656	A	AGGAGAGGCG	0.001497	frameshift variant	HIGH
PGN	16	89546737	rs61755320	T	C	0.005988	structural interaction variant/missense	HIGH/MODERATE	25.4
PGN	16	89546761	rs141644720	T	G	0.0007485	splice donor variant	HIGH	23.9
PGN	16	89550565	16:89550565	A	G	0.0007485	missense/synonymous	MODERATE/LOW	25.2
RAI1	17	17793673	rs150563155	T	C	0.004491	missense	MODERATE	24.3
RAI1	17	17796156	rs370633684	A	G	0.0007485	missense/non-coding variant	MODERATE/no_effect	23.2
RAI1	17	17797386	rs139684843	G	A	0.0007485	missense/non-coding variant	MODERATE/no_effect	21.6
RAI1	17	17797624	rs141317462	A	G	0.001497	missense/non-coding variant	MODERATE/no_effect	24.1
RAI1	17	17797765	17:17797765	T	C	0.001497	missense/non-coding variant	MODERATE/no_effect	19.33
RAI1	17	17797984	rs142981643	T	C	0.002246	missense/non-coding variant	MODERATE/no_effect	22.2
RAI1	17	17798119	17:17798119	A	G	0.0007485	missense/non-coding variant	MODERATE/no_effect	23.8
NAGLU	17	42541030	rs144771528	T	C	0.0007485	missense	MODERATE	24.4
NAGLU	17	42543700	rs104894598	A	G	0.0007485	missense/non-coding variant	MODERATE/no_effect	28
NAGLU	17	42544027	rs104894590	A	G	0.0007485	missense/non-coding variant	MODERATE/no_effect	28.3
NAGLU	17	42544191	rs144807822	C	A	0.0007485	missense/non-coding variant	MODERATE/no_effect	23.3
KANSL1	17	46031648	17:46031648	C	T	0.0007485	missense	MODERATE	25.6
KANSL1	17	46031678	17:46031678	A	G	0.0007485	missense	MODERATE	23.3
KANSL1	17	46039081	17:46039081	T	C	0.0007485	missense	MODERATE	27.7
KANSL1	17	46066647	17:46066647	G	C	0.0007485	missense	MODERATE	18.88
KANSL1	17	46171456	rs34756740	C	T	0.0007485	missense	MODERATE	19.82
KANSL1	17	46171573	rs149566146	A	C	0.0007485	missense	MODERATE	22.9
KANSL1	17	46171953	17:46171953	T	C	0.0007485	missense	MODERATE	25.2
KANSL1	17	46171992	17:46171992	A	C	0.0007485	missense	MODERATE	27.1
CLTC	17	59620149	rs76471984	C	A	0.001497	structural interaction variant	HIGH	20.8
CLTC	17	59664833	17:59664833	A	G	0.0007485	missense	MODERATE	33
CLTC	17	59683887	rs386563963	A	C	0.0007485	missense	MODERATE	24.2
CLTC	17	59685114	rs117813867	A	G	0.0007485	missense	MODERATE	28.1
TBX2	17	61401752	rs141951250	C	T	0.0007485	missense/non-coding variant	MODERATE/no_effect	27.1
TBX2	17	61401863	17:61401863	T	G	0.0007485	missense/non-coding variant	MODERATE/no_effect	33
TBX2	17	61403141	17:61403141	A	C	0.0007485	missense/non-coding variant	MODERATE/no_effect	25.5
TBX2	17	61403173	17:61403173	G	A	0.0007485	missense/non-coding variant	MODERATE/no_effect	33
TBX2	17	61405562	rs144548309	G	C	0.0007485	missense/non-coding variant	MODERATE/no_effect	24.7
TBX2	17	61405688	17:61405688	G	C	0.0007485	missense/non-coding variant	MODERATE/no_effect	24.7
SGSH	17	80210499	rs145645179	T	C	0.0007485	missense/non-coding variant	MODERATE/no_effect	27.5
SGSH	17	80210795	17:80210795	C	T	0.0007485	structural interaction variant	HIGH	24.5
SGSH	17	80210853	rs201061563	T	C	0.0007485	missense/non-coding variant	MODERATE/no_effect	19.34
SGSH	17	80212268	rs144461610	G	C	0.0007485	missense	MODERATE	24.2
SGSH	17	80213815	rs104894635	T	C	0.002246	structural interaction variant	HIGH	26.5
SGSH	17	80214301	rs139484283	A	G	0.0007485	stop gain/missense	HIGH/MODERATE	4.38
SGSH	17	80214711	rs367805575	A	G	0.002246	missense	MODERATE	23.3
SGSH	17	80214745	17:80214745	T	C	0.0007485	missense	MODERATE	25.5
SGSH	17	80215064	rs147938702	T	C	0.0007485	missense/synonymous	MODERATE/LOW	15.86
SETBP1	18	44701392	18:44701392	A	G	0.0007485	missense	MODERATE	24.7
SETBP1	18	44701507	rs140717709	A	G	0.0007485	missense	MODERATE	25.2
SETBP1	18	44949936	18:44949936	G	A	0.0007485	missense	MODERATE	21.9
SETBP1	18	44950025	rs143196787	A	G	0.0007485	missense	MODERATE	26.9
SETBP1	18	44950092	18:44950092	A	T	0.0007485	missense	MODERATE	20.4
SETBP1	18	44950568	18:44950568	C	T	0.0007485	missense	MODERATE	15.03
SETBP1	18	44950832	18:44950832	G	C	0.0007485	missense	MODERATE	15.78
SETBP1	18	44951219	rs146193261	T	C	0.0007485	missense	MODERATE	27.2
SETBP1	18	44951607	rs200368452	T	C	0.001497	missense	MODERATE	17.19
SETBP1	18	44952639	rs149162154	G	A	0.004491	missense	MODERATE	25.3
SETBP1	18	44953263	18:44953263	A	C	0.0007485	missense	MODERATE	23.4
SETBP1	18	44953268	18:44953268	G	A	0.0007485	missense	MODERATE	24.5
SETBP1	18	45038568	18:45038568	C	A	0.0007485	missense	MODERATE	22.4
CCBE1	18	59436057	18:59436057	T	C	0.0007485	missense	MODERATE	25.1
CCBE1	18	59436065	rs139059968	G	T	0.0007485	missense	MODERATE	24.2
CCBE1	18	59439690	rs200772179	T	C	0.0007485	missense	MODERATE	25.6
CCBE1	18	59439723	rs147681552	A	G	0.0007485	missense	MODERATE	31
CCBE1	18	59439747	rs140813794	T	C	0.0007485	missense	MODERATE	28.7
CCBE1	18	59448058	rs140459879	C	T	0.002246	missense	MODERATE	19.11
CCBE1	18	59454919	rs189700794	T	C	0.0007485	missense	MODERATE	19.06
CCBE1	18	59466793	rs116675104	A	G	0.001497	missense	MODERATE	29.9
CCBE1	18	59466819	18:59466819	T	C	0.0007485	missense	MODERATE	21.4
CCBE1	18	59469550	18:59469550	T	C	0.0007485	missense	MODERATE	28.9
CCBE1	18	59696698	18:59696698	A	G	0.0007485	missense	MODERATE	24.4
CCBE1	18	59697242	rs191999971	T	G	0.0007485	missense	MODERATE	23.4
APC2	19	1453135	rs139475598	C	G	0.0007485	missense	MODERATE	20.6
APC2	19	1453289	19:1453289	T	C	0.0007485	stop gain	HIGH	35
APC2	19	1453305	19:1453305	T	C	0.0007485	missense	MODERATE	24.7
APC2	19	1453314	rs144391493	T	C	0.002994	missense	MODERATE	25.1
APC2	19	1453605	19:1453605	A	G	0.0007485	missense	MODERATE	23.4
APC2	19	1455154	rs143295265	C	T	0.001497	missense	MODERATE	22.9
APC2	19	1456312	19:1456312	A	C	0.0007485	missense	MODERATE	18.71
APC2	19	1456369	rs142402932	G	C	0.0007485	missense	MODERATE	22.3
APC2	19	1457144	19:1457144	A	G	0.0007485	missense	MODERATE	32
APC2	19	1460247	19:1460247	T	C	0.0007485	missense	MODERATE	24.3
APC2	19	1460801	rs35991061	A	G	0.0007485	missense	MODERATE	22
APC2	19	1460837	rs372789581	A	G	0.0007485	missense	MODERATE	23.8
APC2	19	1462120	rs150888374	A	G	0.0007485	missense	MODERATE	25.4
APC2	19	1466506	19:1466506	G	C	0.0007485	missense	MODERATE	24.7
APC2	19	1467844	19:1467844	A	G	0.0007485	missense	MODERATE	23.4
APC2	19	1468409	rs200444154	A	C	0.004491	missense	MODERATE	29.1
APC2	19	1468468	rs202202490	C	G	0.0007485	missense	MODERATE	22.4
ADAT3	19	1912228	rs149646876	T	G	0.0007485	missense	MODERATE	24.7
ADAT3	19	1912861	19:12861	GC	G	0.0007519	frameshift variant	HIGH
ADAT3	19	1912876	19:1912876	T	C	0.0007485	missense	MODERATE	23.4
CACNA1A	19	13212637	19:13212637	T	C	0.0007485	missense	MODERATE	24.4
CACNA1A	19	13214276	rs199886234	T	C	0.0007485	missense	MODERATE	26.8
CACNA1A	19	13228794	19:13228794	T	C	0.0007485	missense	MODERATE	18.15
CACNA1A	19	13286647	rs199793367	C	G	0.001497	missense	MODERATE	23.1
CACNA1A	19	13286791	rs201311000	A	C	0.0007485	missense	MODERATE	28.7
CACNA1A	19	13298593	rs16024	T	C	0.002246	missense	MODERATE	16.78
CACNA1A	19	13298617	19:13298617	A	G	0.001497	missense	MODERATE	29.6
CACNA1A	19	13298775	19:13298775	T	C	0.0007485	missense	MODERATE	23.8
CACNA1A	19	13300556	19:13300556	G	A	0.0007485	missense	MODERATE	27.3
CACNA1A	19	13317229	19:13317229	A	G	0.0007485	missense	MODERATE	29.4
CACNA1A	19	13317310	rs41276886	T	C	0.006737	missense	MODERATE	28.2
CACNA1A	19	13452986	19:13452986	C	A	0.0007485	missense	MODERATE	18.52
CC2D1A	19	13919004	19:13919004	A	G	0.0007485	missense	MODERATE	26.4
CC2D1A	19	13919193	19:13919193	A	G	0.0007485	missense	MODERATE	23.4
CC2D1A	19	13919829	rs191830054	G	A	0.005988	missense	MODERATE	19.37
CC2D1A	19	13919877	19:13919877	A	G	0.0007485	missense	MODERATE	15.04
CC2D1A	19	13920872	rs201807541	A	G	0.0007485	missense	MODERATE	25.1
CC2D1A	19	13923780	19:13923780	T	C	0.0007485	missense	MODERATE	34
CC2D1A	19	13926560	19:13926560	A	G	0.0007485	missense	MODERATE	29.8
CC2D1A	19	13926700	rs201251295	A	G	0.001497	missense	MODERATE	34
CC2D1A	19	13926717	rs200663646	A	C	0.0007485	missense	MODERATE	32
CC2D1A	19	13929607	rs201921029	A	G	0.002246	missense	MODERATE	22.3
CC2D1A	19	13930131	rs199893133	T	C	0.0007485	missense	MODERATE	35
WDR62	19	36058855	rs146274964	A	G	0.002246	missense	MODERATE	26.4
WDR62	19	36089281	19:36089281	A	G	0.0007485	missense	MODERATE	29.9
WDR62	19	36092689	19:36092689	G	C	0.0007485	missense	MODERATE	26.9
WDR62	19	36102766	19:36102766	T	G	0.0007485	stop gain	HIGH	35
WDR62	19	36102803	rs375813256	A	G	0.0007485	missense	MODERATE	29.2
WDR62	19	36103208	rs199736219	A	G	0.0007485	splice donor variant	HIGH	23
CIC	19	42287361	19:42287361	T	C	0.0007485	missense	MODERATE	17.99
CIC	19	42289245	19:42289245	T	C	0.0007485	missense	MODERATE	18.6
CIC	19	42289311	19:42289311	A	G	0.0007485	missense	MODERATE	29.3
CIC	19	42290584	19:42290584	A	G	0.0007485	missense	MODERATE	22.9
CIC	19	42290747	rs139337301	T	C	0.001497	missense	MODERATE	21.3
CIC	19	42290914	19:42290914	T	C	0.0007485	missense	MODERATE	29.9
CIC	19	42290992	rs201439084	T	C	0.0007485	missense	MODERATE	25.4
CIC	19	42291232	19:42291232	G	A	0.0007485	missense	MODERATE	20.6
PNKP	19	49861634	rs200611702	T	G	0.001497	missense	MODERATE	23.3
PNKP	19	49865209	rs34472250	T	C	0.002994	missense	MODERATE	17.58
PNKP	19	49867200	19:49867200	A	C	0.001497	missense	MODERATE	21.6
PRKCG	19	53889987	19:53889987	C	G	0.0007485	missense	MODERATE	20.2
PRKCG	19	53900426	19:53900426	A	G	0.0007485	missense	MODERATE	28.5
PRKCG	19	53906324	19:53906324	G	C	0.0007485	missense	MODERATE	23.7
CSNK2A1	20	483978	rs199715749	T	C	0.0007485	missense	MODERATE	22.9
CSNK2A1	20	483994	20:483994	A	C	0.0007485	missense	MODERATE	17.14
CSNK2A1	20	484058	rs61747403	A	G	0.0007485	missense	MODERATE	16.82
PANK2	20	3889231	rs200253730	T	G	0.001497	missense/non-coding variant	MODERATE/no_effect	22.1
PANK2	20	3908118	20:3908118	T	C	0.0007485	missense	MODERATE	27.7
PANK2	20	3912541	20:3912541	A	G	0.0007485	missense	MODERATE	21.6
ADNP	20	50891529	20:50891529	G	A	0.0007485	missense	MODERATE	21.2
ADNP	20	50891548	20:50891548	A	G	0.0007485	missense	MODERATE	24.3
ADNP	20	50891989	rs200749133	T	C	0.0007485	missense	MODERATE	23.6
ADNP	20	50892047	20:50892047	T	A	0.0007485	missense	MODERATE	17.44
DYRK1A	21	37506219	21:37506219	G	C	0.0007485	missense	MODERATE	28.4
PLA2G6	22	38113530	22:38113530	A	G	0.0007485	missense	MODERATE	24.1
PLA2G6	22	38113621	rs141777179	T	C	0.002246	missense	MODERATE	24.1
PLA2G6	22	38120777	rs144012369	A	G	0.0007485	missense	MODERATE	26.6
PLA2G6	22	38133010	22:38133010	T	C	0.0007485	missense	MODERATE	21
PLA2G6	22	38140006	rs147924368	A	G	0.0007485	missense	MODERATE	18.33
PLA2G6	22	38145447	rs141825182	T	C	0.002246	missense	MODERATE	20.4
PLA2G6	22	38169318	rs200075782	A	G	0.0007485	stop gain	HIGH	35
ADSL	22	40346590	rs368501116	T	A	0.0007485	missense	MODERATE	21.5
ADSL	22	40360431	22:40360431	T	C	0.0007485	missense	MODERATE	29.2
ADSL	22	40361521	22:40361521	C	T	0.0007485	missense	MODERATE	26.2
ADSL	22	40364360	22:40364360	T	C	0.0007485	missense	MODERATE	28.3
ADSL	22	40366490	22:40366490	A	G	0.0007485	structural interaction variant/missense	HIGH/MODERATE	20.3
EP300	22	41117759	22:41117759	G	C	0.0007485	missense	MODERATE	19.68
EP300	22	41117805	22:41117805	A	G	0.0007485	missense	MODERATE	18.11
EP300	22	41117808	22:41117808	T	C	0.0007485	missense	MODERATE	21.3
EP300	22	41131457	rs140538515	A	C	0.0007485	missense	MODERATE	24.4
EP300	22	41146762	rs151147205	G	A	0.0007485	missense	MODERATE	17.97
EP300	22	41146776	rs61756764	G	T	0.002994	missense	MODERATE	22.8
EP300	22	41147888	22:41147888	A	G	0.0007485	missense	MODERATE	27.9
EP300	22	41149056	22:41149056	T	C	0.0007485	missense	MODERATE	27.2
EP300	22	41149147	rs201480900	T	C	0.0007485	missense	MODERATE	23.2
EP300	22	41150170	rs147198241	T	C	0.0007485	missense	MODERATE	22.3
EP300	22	41151887	rs368761748	G	A	0.0007485	missense	MODERATE	22.5
EP300	22	41157407	22:41157407	G	A	0.0007485	structural interaction variant	HIGH	27.6
EP300	22	41168760	22:41168760	T	C	0.0007485	structural interaction variant	HIGH	18.07
EP300	22	41177221	22:41177221	A	G	0.0007485	missense	MODERATE	26.3
EP300	22	41177422	rs140187237	C	A	0.0007485	missense	MODERATE	22.9
EP300	22	41177430	22:41177430	T	C	0.0007485	missense	MODERATE	23.2
EP300	22	41177731	22:41177731	G	A	0.0007485	missense	MODERATE	19.86
EP300	22	41178888	rs377508897	G	C	0.001497	missense	MODERATE	23.1
SHANK3	22	50678627	22:50678627	G	A	0.0007485	missense	MODERATE	18.2
SHANK3	22	50721548	22:50721548	T	C	0.0007485	missense	MODERATE	19.51
SHANK3	22	50721726	rs201483867	A	G	0.001497	missense	MODERATE	26.9
SHANK3	22	50721791	22:50721791	T	G	0.0007485	missense	MODERATE	18.96
SHANK3	22	50721831	rs200087210	G	T	0.0007485	missense	MODERATE	16.99
SHANK3	22	50721867	rs73174429	T	C	0.0007485	missense	MODERATE	18.35
SHANK3	22	50722049	rs201973139	G	C	0.0007485	missense	MODERATE	18.53

## Sheet: Table S6
Supplementary Table S6. P-values from the MetaXcan analysis for the six genes associated with ADHD
Gene	Entrez id	Amygdala	Anterior cingulate	Caudate	Cerebellar hemisphere	Cerebellum	Cortex	Frontal Cortex	Hippocampus	Hypothalamus	Nucleus Accumbens	Putamen	Spinal cord	Substantia nigra
MANBA	4126	np	np	np	1.62661e-07	7.37644e-05	np	np	np	np	np	np	0.92326	np
UQCC2	84300	np	np	np	0.131017	0.210985	np	0.408295	np	np	np	0.886682	np	np
HIVEP2	3097	np	np	np	np	np	np	np	np	0.213581	np	np	np	np
FOXP1	27086	np	np	np	np	np	np	np	np	np	np	np	np	np
KANSL1	284058	np	0.596269	0.241783	0.414803	0.935677	0.297526	np	0.347819	np	np	0.420264	0.767679	np
AUH	549	np	np	np	np	np	np	np	np	np	np	np	np	np

## Sheet: Table S7
Supplementary Table S7. Results from the gene-based analysis of ADHD, ASD and the meta-analysis of both traits.
Gene	Entrez ID	ADHD p-value	ASDp-value	ADHD-ASD p-value
KANSL1	284058	0.003557	5.7202e-06	7.3445e-07
FOXP1	27086	0.0024329	0.00082469	1.6158e-05
HIVEP2	3097	0.0011001	0.022157	0.00013117
UQCC2	84300	0.00058828	0.12753	0.00055056
SIN3A	25942	0.0085949	0.23455	0.010061
PLA2G6	8398	0.095598	0.089985	0.031839
DYRK1A	1859	0.076958	0.12653	0.033841
CNTNAP2	26047	0.12859	0.091385	0.043408
DPYD	1806	0.11822	0.1156	0.047461
ADNP	23394	0.019334	0.47864	0.047736
ZSWIM6	57688	0.36144	0.032997	0.079257
GRIN2A	2903	0.1863	0.13533	0.083868
PAH	5053	0.22288	0.13177	0.098921
LNPK	80856	0.19436	0.19189	0.11222
TRIO	7204	0.15645	0.26932	0.12012
CIC	23152	0.35112	0.097253	0.13615
TRIP12	9320	0.57568	0.024825	0.14519
TSC1	7248	0.19816	0.38058	0.1959
IFNG	3458	0.30133	0.23696	0.19691
PRODH	5625	0.27821	0.28396	0.20692
PDE4D	5144	0.026101	0.9212	0.25251
KIF14	9928	0.25856	0.48046	0.29443
WAC	51322	0.3106	0.44566	0.31772
MBD5	55777	0.7558	0.072423	0.36428
ASH1L	55870	0.1631	0.77628	0.38224
TSC2	7249	0.27294	0.6291	0.39904
YWHAG	7532	0.08054	0.92896	0.42612
PPM1D	8493	0.55498	0.3924	0.47047
TBX2	6909	0.47233	0.52259	0.49322
FBXO11	80204	0.62441	0.3704	0.51907
CDC42	998	0.43664	0.62007	0.52467
RUSC2	9853	0.74444	0.27167	0.55723
ADSL	158	0.38213	0.76623	0.58414
PHIP	55023	0.32157	0.90911	0.67386
EP300	2033	0.75669	0.44164	0.67679
HERC2	8924	0.77543	0.43084	0.67918
TLK2	11011	0.82556	0.44258	0.74151
ATP1A1	476	0.89412	0.53262	0.8496
ALDH5A1	7915	0.93207	0.86171	0.96751
TBC1D23	55773	0.98028	0.9117	0.99297
NEXMIF	340533	#N/A	#N/A	#N/A
MAOA	4128	#N/A	#N/A	#N/A
MTTL1	4567	#N/A	#N/A	#N/A
HNRNPH2	3188	#N/A	#N/A	#N/A
PTCHD1	139411	#N/A	#N/A	#N/A
ABCD1	215	#N/A	#N/A	#N/A
FMR1	2332	#N/A	#N/A	#N/A
FRMPD4	9758	#N/A	#N/A	#N/A
AFF2	2334	#N/A	#N/A	#N/A
IL1RAPL1	11141	#N/A	#N/A	#N/A
OPHN1	4983	#N/A	#N/A	#N/A
SHROOM4	57477	#N/A	#N/A	#N/A
RAB39B	116442	#N/A	#N/A	#N/A
DDX3X	1654	#N/A	#N/A	#N/A
MED12	9968	#N/A	#N/A	#N/A
SLC6A8	6535	#N/A	#N/A	#N/A
CXorf56	63932	#N/A	#N/A	#N/A
Raw p-values from gene-based analysis on MAGMA. Highlighted genes nominally associated in green with ADHD and in yellow with the comorbit trait. In bold associations that increased significance by at least one order of magnitude when combining ADHD with the comorbid trait. ADHD: attention deficit/hyperactivity disorder; ASD: autism spectrum disorder

## Sheet: Table S8
Supplementary Table S8.Results from the gene-based analysis of ADHD, anxiety and the meta-analysis of both traits.
Gene	Entrez ID	ADHD p-value	Anxiety p-value	ADHD-Anxiety p-value
HIVEP2	3097	0.0011001	0.028369	0.00018273
KANSL1	284058	0.003557	0.34457	0.004327
DYRK1A	1859	0.076958	0.3343	0.085936
CACNA1A	773	0.29827	0.1946	0.17112
ASH1L	55870	0.1631	0.41408	0.17679
PPM1D	8493	0.55498	0.026835	0.29563
TMCO1	54499	0.32954	0.46934	0.34907
PAH	5053	0.22288	0.67648	0.38188
WAC	51322	0.3106	0.62977	0.43479
YWHAG	7532	0.08054	0.96332	0.52675
PHIP	55023	0.32157	0.81027	0.57166
TLK2	11011	0.82556	0.24048	0.63581
ALDH5A1	7915	0.93207	0.60911	0.90743
HNRNPH2	3188	#N/A	#N/A	#N/A
PAK3	5063	#N/A	#N/A	#N/A
Raw p-values from gene-based analysis on MAGMA. Highlighted genes nominally associated in green with ADHD and in yellow with the comorbit trait. In bold associations that increased significance by at least one order of magnitude when combining ADHD with the comorbid trait. ADHD: attention deficit/hyperactivity disorder

## Sheet: Table S9
Supplementary Table S9. Results from the gene-based analysis of ADHD, aggression and the meta-analysis of both traits.
Gene	Entrez ID	ADHD p-value	Aggression p-value	ADHD-Agression p-value
MANBA	4126	5.9909e-08	0.33749	1.3197e-05
FOXP1	27086	0.0024329	0.022836	0.00030412
UQCC2	84300	0.00058828	0.60512	0.013031
KIF11	3832	0.19522	0.01671	0.019484
SIN3A	25942	0.0085949	0.3768	0.024586
ANK3	288	0.032864	0.25472	0.035521
GNS	2799	0.040965	0.26111	0.04333
ADAT3	113179	0.24946	0.05573	0.054602
INPP5E	56623	0.04418	0.3697	0.065967
SATB2	23314	0.2825	0.060812	0.07127
GCSH	2653	0.27934	0.15108	0.12984
AMT	275	0.051612	0.60749	0.1503
PAH	5053	0.22288	0.27455	0.16676
CNTNAP2	26047	0.12859	0.46875	0.18613
TTI2	80185	0.059477	0.66057	0.19149
PRODH	5625	0.27821	0.26269	0.1937
TRIO	7204	0.15645	0.60637	0.28291
ADSL	158	0.38213	0.38952	0.34066
CSNK2A1	1457	0.30813	0.57944	0.40838
WDR62	284403	0.46657	0.40068	0.4084
CAMTA1	23261	0.43645	0.43543	0.4099
DPF2	5977	0.030599	0.96812	0.45402
TRIP12	9320	0.57568	0.56306	0.5979
PIGY	84992	#N/A	0.6128	0.6128
GLDC	2731	0.68971	0.51033	0.64786
NAGLU	4669	0.63326	0.59146	0.65913
FBXO11	80204	0.62441	0.72307	0.73654
NTRK1	4914	0.89772	0.32812	0.74099
SPR	6697	0.6539	0.7224	0.75481
TLK2	11011	0.82556	0.50762	0.75837
PHIP	55023	0.32157	0.94627	0.76643
HERC2	8924	0.77543	0.63251	0.7876
WAC	51322	0.3106	0.95786	0.78835
MBD5	55777	0.7558	0.77242	0.84495
ALDH5A1	7915	0.93207	0.60228	0.89922
HNRNPH2	3188	#N/A	#N/A	#N/A
PAK3	5063	#N/A	#N/A	#N/A
FRMPD4	9758	#N/A	#N/A	#N/A
AFF2	2334	#N/A	#N/A	#N/A
NSDHL	50814	#N/A	#N/A	#N/A
DDX3X	1654	#N/A	#N/A	#N/A
SLC6A8	6535	#N/A	#N/A	#N/A
PTCHD1	139411	#N/A	#N/A	#N/A
MED12	9968	#N/A	#N/A	#N/A
CUL4B	8450	#N/A	#N/A	#N/A
MID2	11043	#N/A	#N/A	#N/A
EBP	10682	#N/A	#N/A	#N/A
MAOA	4128	#N/A	#N/A	#N/A
Raw p-values from gene-based analysis on MAGMA. Highlighted genes nominally associated in green with ADHD and in yellow with the comorbit trait. In bold associations that increased significance by at least one order of magnitude when combining ADHD with the comorbid trait. ADHD: attention deficit/hyperactivity disorder
